# Supplementary material for: Super-delta: a new differential gene expression analysis procedure with robust data normalization
Source: BMC Bioinformatics. 2017 Dec 21;18:582. doi: 10.1186/s12859-017-1992-2 (PMC5740711; doi:10.1186/s12859-017-1992-2)
Supplement: Supplementary file 2 — Full significant gene lists. This file lists all the significant genes detected by all five methods, each list in a separate worksheet. (XLSX 223 kb) [file 12859_2017_1992_MOESM2_ESM.xlsx]

## Sheet: global
Probe set	Gene symbol	Full significant gene list
1053_at	RFC2
1438_at	EPHB3
200008_s_at	GDI2
200009_at	GDI2
200039_s_at	PSMB2
200052_s_at	ILF2
200073_s_at	HNRNPD
200600_at	MSN
200632_s_at	NDRG1
200634_at	PFN1
200638_s_at	YWHAZ
200639_s_at	YWHAZ
200640_at	YWHAZ
200641_s_at	YWHAZ
200657_at	SLC25A5
200660_at	S100A11
200669_s_at	UBE2D3
200670_at	XBP1
200678_x_at	GRN
200687_s_at	SF3B3
200693_at	YWHAQ
200711_s_at	SKP1
200729_s_at	ACTR2
200740_s_at	SUMO3
200747_s_at	NUMA1
200750_s_at	RAN
200783_s_at	STMN1
200790_at	ODC1
200804_at	TMBIM6
200810_s_at	CIRBP
200811_at	CIRBP
200822_x_at	TPI1
200824_at	GSTP1
200853_at	H2AFZ
200862_at	DHCR24
200868_s_at	RNF114
200896_x_at	HDGF
200913_at	PPM1G
200916_at	TAGLN2
200923_at	LGALS3BP
200934_at	DEK
200957_s_at	SSRP1
200980_s_at	PDHA1
200996_at	ACTR3
201001_s_at	TMEM189-UBE2V1 /// UBE2V1
201011_at	RPN1
201012_at	ANXA1
201014_s_at	PAICS
201016_at	EIF1AX
201019_s_at	EIF1AX
201027_s_at	EIF5B
201028_s_at	CD99
201029_s_at	CD99
201030_x_at	LDHB
201035_s_at	HADH
201037_at	PFKP
201061_s_at	STOM
201064_s_at	PABPC4
201088_at	KPNA2
201099_at	USP9X
201108_s_at	THBS1
201109_s_at	THBS1
201110_s_at	THBS1
201111_at	CSE1L
201112_s_at	CSE1L
201114_x_at	PSMA7
201138_s_at	SSB
201139_s_at	SSB
201141_at	GPNMB
201169_s_at	BHLHE40
201180_s_at	GNAI3
201197_at	AMD1
201201_at	CSTB
201202_at	PCNA
201206_s_at	RRBP1
201215_at	PLS3
201287_s_at	SDC1
201291_s_at	TOP2A
201292_at	TOP2A
201306_s_at	ANP32B
201310_s_at	C5orf13
201315_x_at	IFITM2
201323_at	EBNA1BP2
201360_at	CST3
201362_at	IVNS1ABP
201381_x_at	CACYBP
201384_s_at	NBR1
201397_at	PHGDH
201426_s_at	VIM
201433_s_at	PTDSS1
201435_s_at	EIF4E
201453_x_at	RHEB
201454_s_at	NPEPPS
201455_s_at	NPEPPS
201478_s_at	DKC1
201479_at	DKC1
201508_at	IGFBP4
201515_s_at	TSN
201528_at	RPA1
201529_s_at	RPA1
201543_s_at	SAR1A
201555_at	MCM3
201565_s_at	ID2
201579_at	FAT1
201584_s_at	DDX39
201589_at	SMC1A
201596_x_at	KRT18
201599_at	OAT
201618_x_at	GPAA1
201621_at	NBL1
201629_s_at	ACP1
201631_s_at	IER3
201639_s_at	CPSF1
201666_at	TIMP1
201667_at	GJA1
201668_x_at	MARCKS
201669_s_at	MARCKS
201670_s_at	MARCKS
201695_s_at	PNP
201705_at	PSMD7
201713_s_at	RANBP2
201714_at	TUBG1
201725_at	CDC123
201755_at	MCM5
201757_at	NDUFS5 /// RPL10
201760_s_at	WSB2
201761_at	MTHFD2
201774_s_at	NCAPD2
201795_at	LBR
201825_s_at	SCCPDH
201833_at	HDAC2
201848_s_at	BNIP3
201853_s_at	CDC25B
201860_s_at	PLAT
201890_at	RRM2
201896_s_at	PSRC1
201897_s_at	CKS1B
201916_s_at	SEC63
201923_at	PRDX4
201930_at	MCM6
201938_at	CDK2AP1
201963_at	ACSL1
201968_s_at	PGM1
201970_s_at	NASP
201980_s_at	RSU1
202001_s_at	NDUFA6
202003_s_at	ACAA2
202035_s_at	SFRP1
202036_s_at	SFRP1
202037_s_at	SFRP1
202054_s_at	ALDH3A2
202088_at	SLC39A6
202089_s_at	SLC39A6
202095_s_at	BIRC5
202107_s_at	MCM2
202139_at	AKR7A2
202165_at	PPP1R2
202172_at	VEZF1
202173_s_at	VEZF1
202177_at	GAS6
202180_s_at	MVP
202181_at	KIAA0247
202188_at	NUP93
202200_s_at	SRPK1
202207_at	ARL4C
202233_s_at	UQCRH
202236_s_at	SLC16A1
202243_s_at	PSMB4
202244_at	PSMB4
202246_s_at	CDK4
202251_at	PRPF3
202261_at	VPS72
202282_at	HSD17B10
202284_s_at	CDKN1A
202308_at	SREBF1
202341_s_at	TRIM2
202342_s_at	TRIM2
202343_x_at	COX5B
202345_s_at	FABP5
202352_s_at	PSMD12
202370_s_at	CBFB
202371_at	TCEAL4
202397_at	NUTF2
202409_at	IGF2 /// INS-IGF2
202412_s_at	USP1
202413_s_at	USP1
202427_s_at	BRP44
202428_x_at	DBI
202454_s_at	ERBB3
202458_at	PRSS23
202483_s_at	RANBP1
202506_at	SSFA2
202511_s_at	ATG5
202580_x_at	FOXM1
202589_at	TYMS
202591_s_at	SSBP1
202599_s_at	NRIP1
202600_s_at	NRIP1
202613_at	CTPS
202619_s_at	PLOD2
202620_s_at	PLOD2
202623_at	EAPP
202633_at	TOPBP1
202656_s_at	SERTAD2
202657_s_at	SERTAD2
202677_at	RASA1
202687_s_at	TNFSF10
202690_s_at	SNRPD1
202697_at	NUDT21
202705_at	CCNB2
202706_s_at	UMPS
202708_s_at	HIST2H2BE
202729_s_at	LTBP1
202754_at	R3HDM1
202779_s_at	UBE2S
202814_s_at	HEXIM1
202833_s_at	SERPINA1
202854_at	HPRT1
202858_at	U2AF1
202862_at	FAH
202870_s_at	CDC20
202887_s_at	DDIT4
202889_x_at	MAP7
202899_s_at	SRSF3
202911_at	MSH6
202912_at	ADM
202917_s_at	S100A8
202934_at	HK2
202946_s_at	BTBD3
202951_at	STK38
202954_at	UBE2C
202982_s_at	ACOT1 /// ACOT2
202983_at	HLTF
202986_at	ARNT2
203024_s_at	C5orf15
203029_s_at	PTPRN2
203037_s_at	MTSS1
203064_s_at	FOXK2
203066_at	CHST15
203087_s_at	KIF2A
203088_at	FBLN5
203108_at	GPRC5A
203126_at	IMPA2
203130_s_at	KIF5C
203132_at	RB1
203139_at	DAPK1
203143_s_at	KIAA0040
203176_s_at	TFAM
203213_at	CDK1
203214_x_at	CDK1
203215_s_at	MYO6
203221_at	TLE1
203227_s_at	TSPAN31
203255_at	FBXO11
203259_s_at	HDDC2
203284_s_at	HS2ST1
203315_at	NCK2
203336_s_at	ITGB1BP1
203344_s_at	RBBP8
203345_s_at	MTF2
203355_s_at	PSD3
203358_s_at	EZH2
203362_s_at	MAD2L1
203364_s_at	ATG13
203373_at	SOCS2
203400_s_at	TF
203401_at	PRPS2
203405_at	PSMG1
203414_at	MMD
203418_at	CCNA2
203428_s_at	ASF1A
203432_at	TMPO
203438_at	STC2
203439_s_at	STC2
203453_at	SCNN1A
203485_at	RTN1
203534_at	LSM1
203535_at	S100A9
203548_s_at	LPL
203554_x_at	PTTG1
203560_at	GGH
203570_at	LOXL1
203571_s_at	C10orf116
203574_at	NFIL3
203588_s_at	TFDP2
203593_at	CD2AP
203608_at	ALDH5A1
203614_at	UTP14C
203625_x_at	SKP2
203627_at	IGF1R
203628_at	IGF1R
203632_s_at	GPRC5B
203664_s_at	POLR2D
203675_at	NUCB2
203685_at	BCL2
203693_s_at	E2F3
203696_s_at	RFC2
203702_s_at	TTLL4
203710_at	ITPR1
203755_at	BUB1B
203758_at	CTSO
203764_at	DLGAP5
203788_s_at	SEMA3C
203789_s_at	SEMA3C
203791_at	DMXL1
203856_at	VRK1
203882_at	IRF9
203909_at	SLC9A6
203919_at	TCEA2
203928_x_at	MAPT
203929_s_at	MAPT
203963_at	CA12
203988_s_at	FUT8
204004_at	PAWR
204023_at	RFC4
204026_s_at	ZWINT
204029_at	CELSR2
204033_at	TRIP13
204044_at	QPRT
204045_at	TCEAL1
204049_s_at	PHACTR2
204059_s_at	ME1
204060_s_at	PRKX /// PRKY
204061_at	PRKX
204070_at	RARRES3
204082_at	PBX3
204087_s_at	SLC5A6
204088_at	P2RX4
204092_s_at	AURKA
204093_at	CCNH
204094_s_at	TSC22D2
204126_s_at	CDC45
204127_at	RFC3
204146_at	RAD51AP1
204159_at	CDKN2C
204160_s_at	ENPP4
204170_s_at	CKS2
204228_at	PPIH
204244_s_at	DBF4
204259_at	MMP7
204304_s_at	PROM1
204315_s_at	GTSE1
204318_s_at	GTSE1
204319_s_at	RGS10
204320_at	COL11A1
204326_x_at	MT1X
204345_at	COL16A1
204348_s_at	AK4
204352_at	TRAF5
204354_at	POT1
204379_s_at	FGFR3
204400_at	EFS
204417_at	GALC
204444_at	KIF11
204457_s_at	GAS1
204497_at	ADCY9
204508_s_at	CA12
204540_at	EEF1A2
204547_at	RAB40B
204558_at	RAD54L
204559_s_at	LSM7
204580_at	MMP12
204607_at	HMGCS2
204613_at	PLCG2
204622_x_at	NR4A2
204634_at	NEK4
204667_at	FOXA1
204679_at	KCNK1
204686_at	IRS1
204695_at	CDC25A
204703_at	IFT88
204725_s_at	NCK1
204767_s_at	FEN1
204768_s_at	FEN1
204822_at	TTK
204825_at	MELK
204862_s_at	NME3
204863_s_at	IL6ST
204864_s_at	IL6ST
204900_x_at	SAP30
204908_s_at	BCL3
204913_s_at	SOX11
204914_s_at	SOX11
204915_s_at	SOX11
204934_s_at	HPN
204962_s_at	CENPA
204992_s_at	PFN2
205009_at	TFF1
205011_at	VWA5A
205029_s_at	FABP7
205030_at	FABP7
205034_at	CCNE2
205044_at	GABRP
205046_at	CENPE
205066_s_at	ENPP1
205074_at	SLC22A5
205129_at	NPM3
205158_at	RNASE4
205160_at	PEX11A
205161_s_at	PEX11A
205186_at	DNALI1
205206_at	KAL1
205221_at	HGD
205225_at	ESR1
205239_at	AREG
205240_at	GPSM2
205246_at	PEX13
205273_s_at	PITRM1
205321_at	EIF2S3
205326_at	RAMP3
205339_at	STIL
205347_s_at	TMSB15A
205352_at	SERPINI1
205361_s_at	PFDN4
205364_at	ACOX2
205379_at	CBR3
205380_at	PDZK1
205399_at	DCLK1
205428_s_at	CALB2
205441_at	OCEL1
205442_at	MFAP3L
205462_s_at	HPCAL1
205480_s_at	UGP2
205509_at	CPB1
205548_s_at	BTG3
205573_s_at	SNX7
205593_s_at	PDE9A
205596_s_at	SMURF2
205597_at	SLC44A4
205644_s_at	SNRPG
205710_at	LRP2
205713_s_at	COMP
205862_at	GREB1
205916_at	S100A7
205967_at	HIST1H4C
206055_s_at	SNRPA1
206102_at	GINS1
206108_s_at	SRSF6
206197_at	NME5
206245_s_at	IVNS1ABP
206346_at	PRLR
206364_at	KIF14
206392_s_at	RARRES1
206396_at	SLC1A1
206401_s_at	MAPT
206414_s_at	ASAP2
206469_x_at	AKR7A3
206509_at	PIP
206550_s_at	NUP155
206571_s_at	MAP4K4
206754_s_at	CYP2B6 /// CYP2B7P1
206858_s_at	HOXC6
207030_s_at	CSRP2
207239_s_at	CDK16
207332_s_at	TFRC
207467_x_at	CAST
207507_s_at	ATP5G3
207508_at	ATP5G3
207549_x_at	CD46
207604_s_at	SLC4A7
207614_s_at	CUL1
207668_x_at	PDIA6
207719_x_at	CEP170
207769_s_at	PQBP1
207828_s_at	CENPF
208029_s_at	LAPTM4B
208079_s_at	AURKA
208103_s_at	ANP32E
208152_s_at	DDX21
208436_s_at	IRF7
208451_s_at	C4A /// C4B /// LOC100509001
208540_x_at	S100A11
208607_s_at	SAA1 /// SAA2
208613_s_at	FLNB
208614_s_at	FLNB
208615_s_at	PTP4A2
208617_s_at	PTP4A2
208627_s_at	YBX1
208628_s_at	YBX1
208639_x_at	PDIA6
208650_s_at	CD24
208651_x_at	CD24
208672_s_at	SRSF3
208680_at	PRDX1
208682_s_at	MAGED2
208691_at	TFRC
208694_at	PRKDC
208711_s_at	CCND1
208712_at	CCND1
208714_at	NDUFV1
208739_x_at	SUMO2
208740_at	SAP18
208747_s_at	C1S
208760_at	UBE2I
208767_s_at	LAPTM4B
208781_x_at	SNX3
208787_at	MRPL3
208795_s_at	MCM7
208801_at	SRP72
208808_s_at	HMGB2
208820_at	PTK2
208840_s_at	G3BP2
208841_s_at	G3BP2
208847_s_at	ADH5
208870_x_at	ATP5C1
208873_s_at	REEP5
208895_s_at	DDX18
208896_at	DDX18
208897_s_at	DDX18
208912_s_at	CNP
208928_at	POR
208935_s_at	LGALS8
208939_at	SEPHS1
208940_at	SEPHS1
208941_s_at	SEPHS1
208952_s_at	LARP4B
208953_at	LARP4B
208962_s_at	FADS1
208973_at	ERI3
209008_x_at	KRT8
209024_s_at	SYNCRIP
209025_s_at	SYNCRIP
209026_x_at	TUBB
209043_at	PAPSS1
209052_s_at	WHSC1
209053_s_at	WHSC1
209076_s_at	WDR45L
209114_at	TSPAN1
209122_at	PLIN2
209123_at	QDPR
209167_at	GPM6B
209170_s_at	GPM6B
209173_at	AGR2
209183_s_at	C10orf10
209191_at	TUBB6
209201_x_at	CXCR4
209204_at	LMO4
209205_s_at	LMO4
209213_at	CBR1
209218_at	SQLE
209230_s_at	NUPR1
209262_s_at	NR2F6
209268_at	VPS45
209283_at	CRYAB
209289_at	NFIB
209290_s_at	NFIB
209313_at	GPN1
209341_s_at	IKBKB
209365_s_at	ECM1
209388_at	PAPOLA
209389_x_at	DBI
209408_at	KIF2C
209421_at	MSH2
209433_s_at	PPAT
209443_at	SERPINA5
209449_at	LSM2
209459_s_at	ABAT
209460_at	ABAT
209478_at	STRA13
209485_s_at	OSBPL1A
209522_s_at	CRAT
209523_at	TAF2
209602_s_at	GATA3
209603_at	GATA3
209604_s_at	GATA3
209609_s_at	MRPL9
209623_at	MCCC2
209624_s_at	MCCC2
209642_at	BUB1
209644_x_at	CDKN2A
209669_s_at	SERBP1
209692_at	EYA2
209714_s_at	CDKN3
209760_at	KIAA0922
209771_x_at	CD24
209772_s_at	CD24
209773_s_at	RRM2
209785_s_at	PLA2G4C
209825_s_at	UCK2
209832_s_at	CDT1
209846_s_at	BTN3A2
209868_s_at	RBMS1
209882_at	RIT1
209899_s_at	PUF60
209900_s_at	SLC16A1
209911_x_at	HIST1H2BD
209916_at	DHTKD1
210024_s_at	UBE2E3
210046_s_at	IDH2
210052_s_at	TPX2
210074_at	CTSL2
210085_s_at	ANXA9
210087_s_at	MPZL1
210092_at	MAGOH
210093_s_at	MAGOH
210096_at	CYP4B1
210102_at	VWA5A
210108_at	CACNA1D
210139_s_at	PMP22
210222_s_at	RTN1
210334_x_at	BIRC5
210466_s_at	SERBP1
210480_s_at	MYO6
210543_s_at	PRKDC
210559_s_at	CDK1
210639_s_at	ATG5
210648_x_at	SNX3
210691_s_at	CACYBP
210692_s_at	SLC43A3
210735_s_at	CA12
210766_s_at	CSE1L
210817_s_at	CALCOCO2
210821_x_at	CENPA
210933_s_at	FSCN1
210958_s_at	MAST4
210962_s_at	AKAP9
210970_s_at	IBTK
210978_s_at	TAGLN2
210980_s_at	ASAH1
210983_s_at	MCM7
211000_s_at	IL6ST
211023_at	PDHB
211025_x_at	COX5B
211042_x_at	MCAM
211060_x_at	GPAA1
211063_s_at	NCK1
211070_x_at	DBI
211084_x_at	PRKD3
211126_s_at	CSRP2
211284_s_at	GRN
211323_s_at	ITPR1
211421_s_at	RET
211423_s_at	SC5DL
211429_s_at	SERPINA1
211450_s_at	MSH6
211519_s_at	KIF2C
211527_x_at	VEGFA
211574_s_at	CD46
211594_s_at	MRPL9
211596_s_at	LRIG1
211615_s_at	LRPPRC
211623_s_at	FBL
211672_s_at	ARPC4
211675_s_at	MDFIC
211686_s_at	MAK16
211695_x_at	MUC1
211712_s_at	ANXA9
211714_x_at	TUBB
211725_s_at	BID
211761_s_at	CACYBP
211762_s_at	KPNA2
211763_s_at	UBE2B
211814_s_at	CCNE2
211919_s_at	CXCR4
211931_s_at	HNRNPA3 /// HNRNPA3P1
211945_s_at	ITGB1
211964_at	COL4A2
211966_at	COL4A2
211967_at	TMEM123
211971_s_at	LRPPRC
212020_s_at	MKI67
212021_s_at	MKI67
212022_s_at	MKI67
212055_at	C18orf10
212058_at	SR140
212071_s_at	SPTBN1
212095_s_at	MTUS1
212096_s_at	MTUS1
212141_at	MCM4
212142_at	MCM4
212175_s_at	AK2
212190_at	SERPINE2
212195_at	IL6ST
212196_at	IL6ST
212209_at	MED13L
212219_at	PSME4
212247_at	NUP205
212274_at	LPIN1
212276_at	LPIN1
212279_at	TMEM97
212281_s_at	TMEM97
212282_at	TMEM97
212320_at	TUBB
212327_at	LIMCH1
212330_at	TFDP1
212344_at	SULF1
212350_at	TBC1D1
212353_at	SULF1
212354_at	SULF1
212368_at	ZNF292
212371_at	PPPDE1
212411_at	IMP4
212426_s_at	YWHAQ
212444_at
212445_s_at	NEDD4L
212462_at	MYST4
212470_at	SPAG9
212492_s_at	KDM4B
212495_at	KDM4B
212496_s_at	KDM4B
212501_at	CEBPB
212508_at	MOAP1
212543_at	AIM1
212563_at	BOP1
212581_x_at	GAPDH
212586_at	CAST
212589_at	RRAS2
212592_at	IGJ
212648_at	DHX29
212653_s_at	EHBP1
212680_x_at	PPP1R14B
212686_at	PPM1H
212687_at	LIMS1
212723_at	JMJD6
212730_at	SYNM
212736_at	C16orf45
212766_s_at	ISG20L2
212771_at	FAM171A1
212789_at	NCAPD3
212807_s_at	SORT1
212830_at	MEGF9
212917_x_at	RECQL
212922_s_at	SMYD2
212944_at	SLC5A3
212956_at	TBC1D9
212960_at	TBC1D9
212973_at	RPIA
212978_at	LRRC8B
212980_at	USP34
213002_at	MARCKS
213009_s_at	TRIM37
213011_s_at	TPI1
213101_s_at	ACTR3
213102_at	ACTR3
213110_s_at	COL4A5
213113_s_at	SLC43A3
213122_at	TSPYL5
213164_at	SLC5A3
213201_s_at	TNNT1
213224_s_at	NCRNA00081
213226_at	CCNA2
213234_at	KIAA1467
213245_at	ADCY1
213285_at	TMEM30B
213304_at	FAM179B
213305_s_at	PPP2R5C
213310_at	EIF2C2
213334_x_at	HAUS7
213338_at	TMEM158
213358_at	KIAA0802
213366_x_at	ATP5C1
213397_x_at	RNASE4
213404_s_at	RHEB
213453_x_at	GAPDH
213457_at	MFHAS1
213524_s_at	G0S2
213532_at	ADAM17
213554_s_at	CDV3
213564_x_at	LDHB
213572_s_at	SERPINB1
213577_at	SQLE
213617_s_at	C18orf10
213627_at	MAGED2
213664_at	SLC1A1
213699_s_at	YWHAQ
213702_x_at	ASAH1
213878_at	PYROXD1
213902_at	ASAH1
213906_at	MYBL1
213911_s_at	H2AFZ
213923_at	RAP2B
213933_at	PTGER3
214039_s_at	LAPTM4B
214051_at	TMSB15B
214053_at	ERBB4
214077_x_at	MEIS3P1
214107_x_at	LOC440434
214113_s_at	RBM8A
214141_x_at	SRSF7
214164_x_at	CA12
214196_s_at	TPP1
214251_s_at	NUMA1
214259_s_at	AKR7A2
214274_s_at	ACAA1
214329_x_at	TNFSF10
214383_x_at	KLHDC3
214428_x_at	C4A /// C4B /// LOC100509001
214431_at	GMPS
214440_at	NAT1
214455_at	HIST1H2BC
214456_x_at	SAA1 /// SAA2
214527_s_at	PQBP1
214531_s_at	SNX1
214552_s_at	RABEP1
214594_x_at	ATP8B1
214657_s_at	NEAT1
214658_at	TMED7
214683_s_at	CLK1 /// PPIL3
214703_s_at	MAN2B2
214710_s_at	CCNB1
214948_s_at	TMF1
214949_at
215071_s_at	HIST1H2AC
215165_x_at	UMPS
215227_x_at	ACP1
215690_x_at	GPAA1
215867_x_at	CA12
216041_x_at	GRN
216092_s_at	SLC7A8
216212_s_at	DKC1
216236_s_at	SLC2A14 /// SLC2A3
216237_s_at	MCM5
216248_s_at	NR4A2
216264_s_at	LAMB2
216381_x_at	AKR7A3
216565_x_at
216640_s_at	PDIA6
216952_s_at	LMNB2
216977_x_at	SNRPA1
217014_s_at	AZGP1
217028_at	CXCR4
217356_s_at	PGK1
217398_x_at	GAPDH
217724_at	SERBP1
217725_x_at	SERBP1
217733_s_at	TMSB10
217755_at	HN1
217762_s_at	RAB31
217763_s_at	RAB31
217764_s_at	RAB31
217809_at	BZW2
217832_at	SYNCRIP
217834_s_at	SYNCRIP
217838_s_at	EVL
217889_s_at	CYBRD1
217894_at	KCTD3
217906_at	KLHDC2
217912_at	DUS1L
217938_s_at	KCMF1
217946_s_at	SAE1
217948_at	FAM127B
217957_at	C16orf80
217965_s_at	SAP30BP
217972_at	CHCHD3
217988_at	CCNB1IP1
217990_at	GMPR2
218002_s_at	CXCL14
218005_at	ZNF22
218006_s_at	ZNF22
218007_s_at	RPS27L
218009_s_at	PRC1
218014_at	NUP85
218027_at	MRPL15
218039_at	NUSAP1
218049_s_at	MRPL13
218051_s_at	NT5DC2
218057_x_at	COX4NB
218073_s_at	TMEM48
218080_x_at	FAF1
218085_at	CHMP5
218092_s_at	AGFG1
218094_s_at	DBNDD2 /// SYS1 /// SYS1-DBNDD2
218140_x_at	SRPRB
218147_s_at	GLT8D1
218151_x_at	GPR172A
218187_s_at	C8orf33
218195_at	C6orf211
218205_s_at	MKNK2
218210_at	FN3KRP
218211_s_at	MLPH
218217_at	SCPEP1
218236_s_at	PRKD3
218238_at	GTPBP4
218239_s_at	GTPBP4
218256_s_at	NUP54
218259_at	MKL2
218308_at	TACC3
218320_s_at	NDUFB11
218350_s_at	GMNN
218355_at	KIF4A
218376_s_at	MICAL1
218389_s_at	APH1A
218397_at	FANCL
218398_at	MRPS30
218401_s_at	ZNF281
218409_s_at	DNAJC1
218424_s_at	STEAP3
218437_s_at	LZTFL1
218447_at	C16orf61
218450_at	HEBP1
218482_at	ENY2
218486_at	KLF11
218490_s_at	ZNF302
218510_x_at	FAM134B
218532_s_at	FAM134B
218542_at	CEP55
218545_at	CCDC91
218594_at	HEATR1
218613_at	PSD3
218654_s_at	MRPS33
218662_s_at	NCAPG
218670_at	PUS1
218684_at	LRRC8D
218692_at	SYBU
218695_at	EXOSC4
218726_at	HJURP
218733_at	MSL2
218755_at	KIF20A
218769_s_at	ANKRA2
218782_s_at	ATAD2
218793_s_at	SCML1
218802_at	CCDC109B
218806_s_at	VAV3
218807_at	VAV3
218829_s_at	CHD7
218883_s_at	MLF1IP
218921_at	SIGIRR
218932_at	ZNHIT6
218947_s_at	MTPAP
218951_s_at	PLCXD1
218976_at	DNAJC12
218992_at	C9orf46
219000_s_at	DSCC1
219004_s_at	C21orf45
219010_at	C1orf106
219043_s_at	LOC285359 /// PDCL3
219065_s_at	DPY30 /// MEMO1
219087_at	ASPN
219110_at	GAR1
219115_s_at	IL20RA
219123_at	ZNF232
219148_at	PBK
219158_s_at	NAA15
219161_s_at	CKLF
219162_s_at	MRPL11
219197_s_at	SCUBE2
219206_x_at	TMBIM4
219212_at	HSPA14
219215_s_at	SLC39A4
219253_at	TMEM185B
219276_x_at	C9orf82
219286_s_at	RBM15
219317_at	POLI
219342_at	CASD1
219359_at	ATHL1
219402_s_at	DERL1
219410_at	TMEM45A
219489_s_at	NXN
219492_at	CHIC2
219555_s_at	CENPN
219580_s_at	TMC5
219588_s_at	NCAPG2
219648_at	MREG
219675_s_at	UXS1
219682_s_at	TBX3
219734_at	SIDT1
219786_at	MTL5
219802_at	PYROXD1
219806_s_at	C11orf75
219862_s_at	NARF
219872_at	FAM198B
219918_s_at	ASPM
219933_at	GLRX2
219978_s_at	NUSAP1
220085_at	HELLS
220094_s_at	CCDC90A
220134_x_at	FAM176B
220230_s_at	CYB5R2
220295_x_at	DEPDC1
220329_s_at	RMND1
220425_x_at	ROPN1B
220559_at	EN1
220624_s_at	ELF5
220625_s_at	ELF5
220642_x_at	GPR89A /// GPR89B /// GPR89C
220651_s_at	MCM10
220741_s_at	PPA2
220768_s_at	CSNK1G3
220840_s_at	C1orf112
220865_s_at	PDSS1
221139_s_at	CSAD
221193_s_at	ZCCHC10
221410_x_at	PCDHB3
221436_s_at	CDCA3
221505_at	ANP32E
221510_s_at	GLS
221520_s_at	CDCA8
221526_x_at	PARD3
221538_s_at	PLXNA1
221539_at	EIF4EBP1
221558_s_at	LEF1
221570_s_at	METTL5
221577_x_at	GDF15
221579_s_at	NUDT3
221591_s_at	FAM64A
221641_s_at	ACOT9
221667_s_at	HSPB8
221676_s_at	CORO1C
221677_s_at	DONSON
221710_x_at	FAM176B
221765_at	UGCG
221808_at	RAB9A
221823_at	C5orf30
221825_at	ANGEL2
221830_at	RAP2A
221872_at	RARRES1
221874_at	KIAA1324
221923_s_at	NPM1
222035_s_at	PAPOLA
222036_s_at	MCM4
222037_at	MCM4
222103_at	ATF1
222125_s_at	P4HTM
222155_s_at	GPR172A
222158_s_at	PPPDE1
222231_s_at	LRRC59
266_s_at	CD24
33132_at	CPSF1
36499_at	CELSR2
37005_at	NBL1
37892_at	COL11A1
40016_g_at	MAST4
41660_at	CELSR1
46665_at	SEMA4C
52940_at	LOC100294402 /// SIGIRR
58696_at	EXOSC4
63825_at	ABHD2
823_at	CX3CL1
91684_g_at	EXOSC4
AFFX-HUMGAPDH/M33197_3_at	GAPDH
AFFX-HUMGAPDH/M33197_5_at	GAPDH
AFFX-HUMGAPDH/M33197_M_at	GAPDH

## Sheet: medIQR
Probe set	Gene symbol	Full significant gene list
1053_at	RFC2
1438_at	EPHB3
200008_s_at	GDI2
200009_at	GDI2
200039_s_at	PSMB2
200052_s_at	ILF2
200073_s_at	HNRNPD
200600_at	MSN
200632_s_at	NDRG1
200634_at	PFN1
200638_s_at	YWHAZ
200639_s_at	YWHAZ
200640_at	YWHAZ
200641_s_at	YWHAZ
200657_at	SLC25A5
200660_at	S100A11
200669_s_at	UBE2D3
200670_at	XBP1
200671_s_at	SPTBN1
200678_x_at	GRN
200687_s_at	SF3B3
200693_at	YWHAQ
200711_s_at	SKP1
200729_s_at	ACTR2
200747_s_at	NUMA1
200750_s_at	RAN
200783_s_at	STMN1
200790_at	ODC1
200804_at	TMBIM6
200810_s_at	CIRBP
200811_at	CIRBP
200822_x_at	TPI1
200853_at	H2AFZ
200862_at	DHCR24
200868_s_at	RNF114
200896_x_at	HDGF
200913_at	PPM1G
200916_at	TAGLN2
200923_at	LGALS3BP
200934_at	DEK
200957_s_at	SSRP1
200980_s_at	PDHA1
200996_at	ACTR3
201001_s_at	TMEM189-UBE2V1 /// UBE2V1
201011_at	RPN1
201012_at	ANXA1
201014_s_at	PAICS
201016_at	EIF1AX
201019_s_at	EIF1AX
201027_s_at	EIF5B
201028_s_at	CD99
201029_s_at	CD99
201030_x_at	LDHB
201035_s_at	HADH
201037_at	PFKP
201061_s_at	STOM
201064_s_at	PABPC4
201088_at	KPNA2
201099_at	USP9X
201108_s_at	THBS1
201109_s_at	THBS1
201111_at	CSE1L
201112_s_at	CSE1L
201114_x_at	PSMA7
201138_s_at	SSB
201139_s_at	SSB
201169_s_at	BHLHE40
201180_s_at	GNAI3
201197_at	AMD1
201201_at	CSTB
201202_at	PCNA
201215_at	PLS3
201287_s_at	SDC1
201291_s_at	TOP2A
201292_at	TOP2A
201306_s_at	ANP32B
201310_s_at	C5orf13
201315_x_at	IFITM2
201323_at	EBNA1BP2
201360_at	CST3
201362_at	IVNS1ABP
201381_x_at	CACYBP
201384_s_at	NBR1
201397_at	PHGDH
201426_s_at	VIM
201433_s_at	PTDSS1
201435_s_at	EIF4E
201453_x_at	RHEB
201454_s_at	NPEPPS
201455_s_at	NPEPPS
201478_s_at	DKC1
201479_at	DKC1
201508_at	IGFBP4
201515_s_at	TSN
201528_at	RPA1
201529_s_at	RPA1
201543_s_at	SAR1A
201555_at	MCM3
201565_s_at	ID2
201579_at	FAT1
201584_s_at	DDX39
201589_at	SMC1A
201596_x_at	KRT18
201599_at	OAT
201601_x_at	IFITM1
201618_x_at	GPAA1
201621_at	NBL1
201629_s_at	ACP1
201631_s_at	IER3
201639_s_at	CPSF1
201666_at	TIMP1
201667_at	GJA1
201668_x_at	MARCKS
201669_s_at	MARCKS
201670_s_at	MARCKS
201695_s_at	PNP
201705_at	PSMD7
201713_s_at	RANBP2
201714_at	TUBG1
201725_at	CDC123
201754_at	COX6C
201755_at	MCM5
201757_at	NDUFS5 /// RPL10
201760_s_at	WSB2
201761_at	MTHFD2
201774_s_at	NCAPD2
201795_at	LBR
201825_s_at	SCCPDH
201833_at	HDAC2
201848_s_at	BNIP3
201853_s_at	CDC25B
201860_s_at	PLAT
201890_at	RRM2
201896_s_at	PSRC1
201897_s_at	CKS1B
201916_s_at	SEC63
201923_at	PRDX4
201930_at	MCM6
201938_at	CDK2AP1
201963_at	ACSL1
201968_s_at	PGM1
201970_s_at	NASP
201980_s_at	RSU1
202001_s_at	NDUFA6
202003_s_at	ACAA2
202035_s_at	SFRP1
202036_s_at	SFRP1
202037_s_at	SFRP1
202054_s_at	ALDH3A2
202088_at	SLC39A6
202089_s_at	SLC39A6
202095_s_at	BIRC5
202107_s_at	MCM2
202165_at	PPP1R2
202172_at	VEZF1
202177_at	GAS6
202180_s_at	MVP
202181_at	KIAA0247
202188_at	NUP93
202200_s_at	SRPK1
202207_at	ARL4C
202233_s_at	UQCRH
202236_s_at	SLC16A1
202243_s_at	PSMB4
202244_at	PSMB4
202246_s_at	CDK4
202251_at	PRPF3
202261_at	VPS72
202282_at	HSD17B10
202284_s_at	CDKN1A
202308_at	SREBF1
202341_s_at	TRIM2
202342_s_at	TRIM2
202343_x_at	COX5B
202345_s_at	FABP5
202352_s_at	PSMD12
202370_s_at	CBFB
202397_at	NUTF2
202409_at	IGF2 /// INS-IGF2
202412_s_at	USP1
202413_s_at	USP1
202427_s_at	BRP44
202428_x_at	DBI
202454_s_at	ERBB3
202458_at	PRSS23
202483_s_at	RANBP1
202506_at	SSFA2
202511_s_at	ATG5
202580_x_at	FOXM1
202589_at	TYMS
202591_s_at	SSBP1
202599_s_at	NRIP1
202600_s_at	NRIP1
202613_at	CTPS
202619_s_at	PLOD2
202620_s_at	PLOD2
202623_at	EAPP
202633_at	TOPBP1
202656_s_at	SERTAD2
202657_s_at	SERTAD2
202677_at	RASA1
202687_s_at	TNFSF10
202688_at	TNFSF10
202690_s_at	SNRPD1
202697_at	NUDT21
202705_at	CCNB2
202706_s_at	UMPS
202708_s_at	HIST2H2BE
202729_s_at	LTBP1
202754_at	R3HDM1
202779_s_at	UBE2S
202814_s_at	HEXIM1
202833_s_at	SERPINA1
202854_at	HPRT1
202858_at	U2AF1
202862_at	FAH
202870_s_at	CDC20
202887_s_at	DDIT4
202889_x_at	MAP7
202899_s_at	SRSF3
202911_at	MSH6
202912_at	ADM
202917_s_at	S100A8
202934_at	HK2
202946_s_at	BTBD3
202951_at	STK38
202954_at	UBE2C
202982_s_at	ACOT1 /// ACOT2
202983_at	HLTF
202986_at	ARNT2
203024_s_at	C5orf15
203029_s_at	PTPRN2
203064_s_at	FOXK2
203066_at	CHST15
203087_s_at	KIF2A
203088_at	FBLN5
203108_at	GPRC5A
203126_at	IMPA2
203130_s_at	KIF5C
203132_at	RB1
203139_at	DAPK1
203143_s_at	KIAA0040
203176_s_at	TFAM
203213_at	CDK1
203214_x_at	CDK1
203215_s_at	MYO6
203221_at	TLE1
203227_s_at	TSPAN31
203255_at	FBXO11
203259_s_at	HDDC2
203284_s_at	HS2ST1
203315_at	NCK2
203336_s_at	ITGB1BP1
203344_s_at	RBBP8
203345_s_at	MTF2
203355_s_at	PSD3
203358_s_at	EZH2
203362_s_at	MAD2L1
203364_s_at	ATG13
203373_at	SOCS2
203400_s_at	TF
203401_at	PRPS2
203405_at	PSMG1
203414_at	MMD
203418_at	CCNA2
203428_s_at	ASF1A
203432_at	TMPO
203438_at	STC2
203439_s_at	STC2
203453_at	SCNN1A
203485_at	RTN1
203534_at	LSM1
203535_at	S100A9
203548_s_at	LPL
203554_x_at	PTTG1
203560_at	GGH
203570_at	LOXL1
203571_s_at	C10orf116
203574_at	NFIL3
203588_s_at	TFDP2
203608_at	ALDH5A1
203614_at	UTP14C
203625_x_at	SKP2
203627_at	IGF1R
203628_at	IGF1R
203632_s_at	GPRC5B
203664_s_at	POLR2D
203675_at	NUCB2
203685_at	BCL2
203693_s_at	E2F3
203696_s_at	RFC2
203702_s_at	TTLL4
203710_at	ITPR1
203755_at	BUB1B
203758_at	CTSO
203764_at	DLGAP5
203788_s_at	SEMA3C
203789_s_at	SEMA3C
203791_at	DMXL1
203856_at	VRK1
203882_at	IRF9
203909_at	SLC9A6
203919_at	TCEA2
203928_x_at	MAPT
203929_s_at	MAPT
203963_at	CA12
203988_s_at	FUT8
204004_at	PAWR
204023_at	RFC4
204026_s_at	ZWINT
204029_at	CELSR2
204033_at	TRIP13
204044_at	QPRT
204045_at	TCEAL1
204049_s_at	PHACTR2
204059_s_at	ME1
204060_s_at	PRKX /// PRKY
204061_at	PRKX
204070_at	RARRES3
204082_at	PBX3
204087_s_at	SLC5A6
204088_at	P2RX4
204092_s_at	AURKA
204093_at	CCNH
204094_s_at	TSC22D2
204126_s_at	CDC45
204127_at	RFC3
204146_at	RAD51AP1
204159_at	CDKN2C
204160_s_at	ENPP4
204162_at	NDC80
204170_s_at	CKS2
204228_at	PPIH
204244_s_at	DBF4
204256_at	ELOVL6
204259_at	MMP7
204304_s_at	PROM1
204315_s_at	GTSE1
204318_s_at	GTSE1
204319_s_at	RGS10
204320_at	COL11A1
204326_x_at	MT1X
204345_at	COL16A1
204348_s_at	AK4
204352_at	TRAF5
204354_at	POT1
204379_s_at	FGFR3
204400_at	EFS
204417_at	GALC
204444_at	KIF11
204457_s_at	GAS1
204497_at	ADCY9
204508_s_at	CA12
204540_at	EEF1A2
204547_at	RAB40B
204558_at	RAD54L
204559_s_at	LSM7
204607_at	HMGCS2
204613_at	PLCG2
204622_x_at	NR4A2
204623_at	TFF3
204634_at	NEK4
204667_at	FOXA1
204679_at	KCNK1
204686_at	IRS1
204695_at	CDC25A
204703_at	IFT88
204725_s_at	NCK1
204767_s_at	FEN1
204768_s_at	FEN1
204822_at	TTK
204825_at	MELK
204862_s_at	NME3
204863_s_at	IL6ST
204864_s_at	IL6ST
204900_x_at	SAP30
204908_s_at	BCL3
204913_s_at	SOX11
204914_s_at	SOX11
204915_s_at	SOX11
204934_s_at	HPN
204962_s_at	CENPA
204992_s_at	PFN2
205005_s_at	NMT2
205009_at	TFF1
205011_at	VWA5A
205029_s_at	FABP7
205030_at	FABP7
205034_at	CCNE2
205044_at	GABRP
205046_at	CENPE
205066_s_at	ENPP1
205074_at	SLC22A5
205129_at	NPM3
205158_at	RNASE4
205160_at	PEX11A
205161_s_at	PEX11A
205186_at	DNALI1
205206_at	KAL1
205221_at	HGD
205225_at	ESR1
205239_at	AREG
205240_at	GPSM2
205246_at	PEX13
205273_s_at	PITRM1
205321_at	EIF2S3
205326_at	RAMP3
205339_at	STIL
205347_s_at	TMSB15A
205352_at	SERPINI1
205361_s_at	PFDN4
205364_at	ACOX2
205379_at	CBR3
205399_at	DCLK1
205428_s_at	CALB2
205441_at	OCEL1
205442_at	MFAP3L
205462_s_at	HPCAL1
205480_s_at	UGP2
205509_at	CPB1
205548_s_at	BTG3
205573_s_at	SNX7
205593_s_at	PDE9A
205596_s_at	SMURF2
205597_at	SLC44A4
205644_s_at	SNRPG
205710_at	LRP2
205713_s_at	COMP
205916_at	S100A7
205967_at	HIST1H4C
206055_s_at	SNRPA1
206102_at	GINS1
206108_s_at	SRSF6
206197_at	NME5
206245_s_at	IVNS1ABP
206364_at	KIF14
206383_s_at	G3BP2
206392_s_at	RARRES1
206396_at	SLC1A1
206401_s_at	MAPT
206414_s_at	ASAP2
206469_x_at	AKR7A3
206509_at	PIP
206550_s_at	NUP155
206571_s_at	MAP4K4
206754_s_at	CYP2B6 /// CYP2B7P1
206858_s_at	HOXC6
207030_s_at	CSRP2
207239_s_at	CDK16
207332_s_at	TFRC
207467_x_at	CAST
207507_s_at	ATP5G3
207549_x_at	CD46
207604_s_at	SLC4A7
207614_s_at	CUL1
207668_x_at	PDIA6
207769_s_at	PQBP1
207828_s_at	CENPF
208029_s_at	LAPTM4B
208079_s_at	AURKA
208103_s_at	ANP32E
208152_s_at	DDX21
208436_s_at	IRF7
208451_s_at	C4A /// C4B /// LOC100509001
208540_x_at	S100A11
208607_s_at	SAA1 /// SAA2
208613_s_at	FLNB
208614_s_at	FLNB
208615_s_at	PTP4A2
208617_s_at	PTP4A2
208627_s_at	YBX1
208628_s_at	YBX1
208639_x_at	PDIA6
208650_s_at	CD24
208672_s_at	SRSF3
208682_s_at	MAGED2
208691_at	TFRC
208694_at	PRKDC
208711_s_at	CCND1
208712_at	CCND1
208739_x_at	SUMO2
208740_at	SAP18
208747_s_at	C1S
208760_at	UBE2I
208767_s_at	LAPTM4B
208781_x_at	SNX3
208787_at	MRPL3
208795_s_at	MCM7
208801_at	SRP72
208808_s_at	HMGB2
208820_at	PTK2
208840_s_at	G3BP2
208847_s_at	ADH5
208870_x_at	ATP5C1
208873_s_at	REEP5
208895_s_at	DDX18
208896_at	DDX18
208928_at	POR
208935_s_at	LGALS8
208939_at	SEPHS1
208940_at	SEPHS1
208941_s_at	SEPHS1
208952_s_at	LARP4B
208953_at	LARP4B
208962_s_at	FADS1
208973_at	ERI3
209008_x_at	KRT8
209024_s_at	SYNCRIP
209025_s_at	SYNCRIP
209026_x_at	TUBB
209043_at	PAPSS1
209052_s_at	WHSC1
209053_s_at	WHSC1
209076_s_at	WDR45L
209114_at	TSPAN1
209122_at	PLIN2
209123_at	QDPR
209167_at	GPM6B
209170_s_at	GPM6B
209173_at	AGR2
209183_s_at	C10orf10
209191_at	TUBB6
209201_x_at	CXCR4
209204_at	LMO4
209205_s_at	LMO4
209213_at	CBR1
209218_at	SQLE
209230_s_at	NUPR1
209262_s_at	NR2F6
209267_s_at	SLC39A8
209268_at	VPS45
209283_at	CRYAB
209289_at	NFIB
209290_s_at	NFIB
209313_at	GPN1
209341_s_at	IKBKB
209365_s_at	ECM1
209388_at	PAPOLA
209389_x_at	DBI
209408_at	KIF2C
209421_at	MSH2
209443_at	SERPINA5
209449_at	LSM2
209459_s_at	ABAT
209460_at	ABAT
209485_s_at	OSBPL1A
209522_s_at	CRAT
209523_at	TAF2
209602_s_at	GATA3
209603_at	GATA3
209604_s_at	GATA3
209609_s_at	MRPL9
209623_at	MCCC2
209624_s_at	MCCC2
209642_at	BUB1
209644_x_at	CDKN2A
209669_s_at	SERBP1
209692_at	EYA2
209714_s_at	CDKN3
209760_at	KIAA0922
209773_s_at	RRM2
209785_s_at	PLA2G4C
209825_s_at	UCK2
209832_s_at	CDT1
209846_s_at	BTN3A2
209868_s_at	RBMS1
209882_at	RIT1
209899_s_at	PUF60
209900_s_at	SLC16A1
209911_x_at	HIST1H2BD
209916_at	DHTKD1
210024_s_at	UBE2E3
210046_s_at	IDH2
210052_s_at	TPX2
210074_at	CTSL2
210085_s_at	ANXA9
210087_s_at	MPZL1
210092_at	MAGOH
210093_s_at	MAGOH
210096_at	CYP4B1
210102_at	VWA5A
210108_at	CACNA1D
210139_s_at	PMP22
210222_s_at	RTN1
210334_x_at	BIRC5
210466_s_at	SERBP1
210480_s_at	MYO6
210543_s_at	PRKDC
210559_s_at	CDK1
210639_s_at	ATG5
210648_x_at	SNX3
210691_s_at	CACYBP
210692_s_at	SLC43A3
210735_s_at	CA12
210766_s_at	CSE1L
210817_s_at	CALCOCO2
210821_x_at	CENPA
210933_s_at	FSCN1
210958_s_at	MAST4
210962_s_at	AKAP9
210970_s_at	IBTK
210978_s_at	TAGLN2
210980_s_at	ASAH1
210983_s_at	MCM7
211000_s_at	IL6ST
211023_at	PDHB
211025_x_at	COX5B
211042_x_at	MCAM
211060_x_at	GPAA1
211063_s_at	NCK1
211070_x_at	DBI
211084_x_at	PRKD3
211126_s_at	CSRP2
211284_s_at	GRN
211323_s_at	ITPR1
211421_s_at	RET
211423_s_at	SC5DL
211429_s_at	SERPINA1
211450_s_at	MSH6
211519_s_at	KIF2C
211527_x_at	VEGFA
211574_s_at	CD46
211594_s_at	MRPL9
211596_s_at	LRIG1
211615_s_at	LRPPRC
211623_s_at	FBL
211672_s_at	ARPC4
211675_s_at	MDFIC
211695_x_at	MUC1
211712_s_at	ANXA9
211714_x_at	TUBB
211725_s_at	BID
211762_s_at	KPNA2
211814_s_at	CCNE2
211919_s_at	CXCR4
211931_s_at	HNRNPA3 /// HNRNPA3P1
211945_s_at	ITGB1
211964_at	COL4A2
211966_at	COL4A2
211967_at	TMEM123
211971_s_at	LRPPRC
212020_s_at	MKI67
212021_s_at	MKI67
212022_s_at	MKI67
212055_at	C18orf10
212058_at	SR140
212071_s_at	SPTBN1
212095_s_at	MTUS1
212096_s_at	MTUS1
212141_at	MCM4
212142_at	MCM4
212175_s_at	AK2
212190_at	SERPINE2
212195_at	IL6ST
212196_at	IL6ST
212203_x_at	IFITM3
212209_at	MED13L
212219_at	PSME4
212247_at	NUP205
212274_at	LPIN1
212276_at	LPIN1
212279_at	TMEM97
212281_s_at	TMEM97
212282_at	TMEM97
212320_at	TUBB
212327_at	LIMCH1
212330_at	TFDP1
212344_at	SULF1
212353_at	SULF1
212354_at	SULF1
212368_at	ZNF292
212371_at	PPPDE1
212411_at	IMP4
212426_s_at	YWHAQ
212444_at
212445_s_at	NEDD4L
212462_at	MYST4
212470_at	SPAG9
212492_s_at	KDM4B
212495_at	KDM4B
212496_s_at	KDM4B
212501_at	CEBPB
212508_at	MOAP1
212543_at	AIM1
212563_at	BOP1
212586_at	CAST
212589_at	RRAS2
212592_at	IGJ
212653_s_at	EHBP1
212680_x_at	PPP1R14B
212686_at	PPM1H
212687_at	LIMS1
212723_at	JMJD6
212736_at	C16orf45
212766_s_at	ISG20L2
212789_at	NCAPD3
212807_s_at	SORT1
212830_at	MEGF9
212917_x_at	RECQL
212922_s_at	SMYD2
212944_at	SLC5A3
212956_at	TBC1D9
212960_at	TBC1D9
212973_at	RPIA
212978_at	LRRC8B
212980_at	USP34
213002_at	MARCKS
213009_s_at	TRIM37
213011_s_at	TPI1
213101_s_at	ACTR3
213102_at	ACTR3
213110_s_at	COL4A5
213122_at	TSPYL5
213164_at	SLC5A3
213201_s_at	TNNT1
213224_s_at	NCRNA00081
213226_at	CCNA2
213234_at	KIAA1467
213245_at	ADCY1
213304_at	FAM179B
213305_s_at	PPP2R5C
213310_at	EIF2C2
213334_x_at	HAUS7
213338_at	TMEM158
213358_at	KIAA0802
213366_x_at	ATP5C1
213397_x_at	RNASE4
213404_s_at	RHEB
213453_x_at	GAPDH
213457_at	MFHAS1
213524_s_at	G0S2
213532_at	ADAM17
213554_s_at	CDV3
213564_x_at	LDHB
213577_at	SQLE
213616_at	C18orf10
213617_s_at	C18orf10
213627_at	MAGED2
213664_at	SLC1A1
213699_s_at	YWHAQ
213702_x_at	ASAH1
213878_at	PYROXD1
213902_at	ASAH1
213906_at	MYBL1
213911_s_at	H2AFZ
213923_at	RAP2B
213933_at	PTGER3
214022_s_at	IFITM1
214039_s_at	LAPTM4B
214051_at	TMSB15B
214053_at	ERBB4
214077_x_at	MEIS3P1
214107_x_at	LOC440434
214113_s_at	RBM8A
214141_x_at	SRSF7
214164_x_at	CA12
214196_s_at	TPP1
214251_s_at	NUMA1
214259_s_at	AKR7A2
214274_s_at	ACAA1
214383_x_at	KLHDC3
214428_x_at	C4A /// C4B /// LOC100509001
214431_at	GMPS
214440_at	NAT1
214455_at	HIST1H2BC
214456_x_at	SAA1 /// SAA2
214527_s_at	PQBP1
214531_s_at	SNX1
214552_s_at	RABEP1
214594_x_at	ATP8B1
214657_s_at	NEAT1
214658_at	TMED7
214683_s_at	CLK1 /// PPIL3
214703_s_at	MAN2B2
214710_s_at	CCNB1
214948_s_at	TMF1
214949_at
215071_s_at	HIST1H2AC
215165_x_at	UMPS
215227_x_at	ACP1
215690_x_at	GPAA1
215729_s_at	VGLL1
215867_x_at	CA12
216041_x_at	GRN
216092_s_at	SLC7A8
216212_s_at	DKC1
216236_s_at	SLC2A14 /// SLC2A3
216237_s_at	MCM5
216248_s_at	NR4A2
216264_s_at	LAMB2
216381_x_at	AKR7A3
216565_x_at
216640_s_at	PDIA6
216952_s_at	LMNB2
216977_x_at	SNRPA1
217014_s_at	AZGP1
217028_at	CXCR4
217356_s_at	PGK1
217398_x_at	GAPDH
217724_at	SERBP1
217725_x_at	SERBP1
217733_s_at	TMSB10
217755_at	HN1
217762_s_at	RAB31
217763_s_at	RAB31
217764_s_at	RAB31
217771_at	GOLM1
217832_at	SYNCRIP
217834_s_at	SYNCRIP
217838_s_at	EVL
217889_s_at	CYBRD1
217894_at	KCTD3
217906_at	KLHDC2
217912_at	DUS1L
217938_s_at	KCMF1
217946_s_at	SAE1
217948_at	FAM127B
217957_at	C16orf80
217965_s_at	SAP30BP
217972_at	CHCHD3
217988_at	CCNB1IP1
217990_at	GMPR2
218005_at	ZNF22
218006_s_at	ZNF22
218007_s_at	RPS27L
218009_s_at	PRC1
218014_at	NUP85
218027_at	MRPL15
218039_at	NUSAP1
218049_s_at	MRPL13
218051_s_at	NT5DC2
218057_x_at	COX4NB
218073_s_at	TMEM48
218080_x_at	FAF1
218092_s_at	AGFG1
218094_s_at	DBNDD2 /// SYS1 /// SYS1-DBNDD2
218140_x_at	SRPRB
218147_s_at	GLT8D1
218151_x_at	GPR172A
218181_s_at	MAP4K4
218187_s_at	C8orf33
218195_at	C6orf211
218205_s_at	MKNK2
218210_at	FN3KRP
218211_s_at	MLPH
218217_at	SCPEP1
218236_s_at	PRKD3
218238_at	GTPBP4
218239_s_at	GTPBP4
218256_s_at	NUP54
218259_at	MKL2
218308_at	TACC3
218320_s_at	NDUFB11
218350_s_at	GMNN
218355_at	KIF4A
218376_s_at	MICAL1
218389_s_at	APH1A
218397_at	FANCL
218398_at	MRPS30
218401_s_at	ZNF281
218409_s_at	DNAJC1
218437_s_at	LZTFL1
218447_at	C16orf61
218450_at	HEBP1
218482_at	ENY2
218486_at	KLF11
218490_s_at	ZNF302
218510_x_at	FAM134B
218532_s_at	FAM134B
218542_at	CEP55
218594_at	HEATR1
218613_at	PSD3
218654_s_at	MRPS33
218662_s_at	NCAPG
218670_at	PUS1
218684_at	LRRC8D
218692_at	SYBU
218695_at	EXOSC4
218726_at	HJURP
218733_at	MSL2
218755_at	KIF20A
218769_s_at	ANKRA2
218782_s_at	ATAD2
218793_s_at	SCML1
218802_at	CCDC109B
218806_s_at	VAV3
218807_at	VAV3
218829_s_at	CHD7
218883_s_at	MLF1IP
218897_at	TMEM177
218921_at	SIGIRR
218932_at	ZNHIT6
218947_s_at	MTPAP
218976_at	DNAJC12
218992_at	C9orf46
219000_s_at	DSCC1
219004_s_at	C21orf45
219010_at	C1orf106
219043_s_at	LOC285359 /// PDCL3
219065_s_at	DPY30 /// MEMO1
219087_at	ASPN
219110_at	GAR1
219115_s_at	IL20RA
219123_at	ZNF232
219148_at	PBK
219158_s_at	NAA15
219161_s_at	CKLF
219162_s_at	MRPL11
219197_s_at	SCUBE2
219206_x_at	TMBIM4
219212_at	HSPA14
219215_s_at	SLC39A4
219253_at	TMEM185B
219276_x_at	C9orf82
219286_s_at	RBM15
219317_at	POLI
219342_at	CASD1
219359_at	ATHL1
219402_s_at	DERL1
219410_at	TMEM45A
219489_s_at	NXN
219492_at	CHIC2
219555_s_at	CENPN
219580_s_at	TMC5
219588_s_at	NCAPG2
219675_s_at	UXS1
219682_s_at	TBX3
219734_at	SIDT1
219786_at	MTL5
219802_at	PYROXD1
219806_s_at	C11orf75
219862_s_at	NARF
219918_s_at	ASPM
219933_at	GLRX2
219978_s_at	NUSAP1
220085_at	HELLS
220094_s_at	CCDC90A
220134_x_at	FAM176B
220230_s_at	CYB5R2
220295_x_at	DEPDC1
220329_s_at	RMND1
220425_x_at	ROPN1B
220559_at	EN1
220624_s_at	ELF5
220625_s_at	ELF5
220642_x_at	GPR89A /// GPR89B /// GPR89C
220651_s_at	MCM10
220741_s_at	PPA2
220768_s_at	CSNK1G3
220840_s_at	C1orf112
220865_s_at	PDSS1
221139_s_at	CSAD
221193_s_at	ZCCHC10
221410_x_at	PCDHB3
221436_s_at	CDCA3
221505_at	ANP32E
221510_s_at	GLS
221520_s_at	CDCA8
221526_x_at	PARD3
221538_s_at	PLXNA1
221539_at	EIF4EBP1
221558_s_at	LEF1
221570_s_at	METTL5
221577_x_at	GDF15
221579_s_at	NUDT3
221591_s_at	FAM64A
221641_s_at	ACOT9
221667_s_at	HSPB8
221676_s_at	CORO1C
221677_s_at	DONSON
221710_x_at	FAM176B
221765_at	UGCG
221808_at	RAB9A
221823_at	C5orf30
221825_at	ANGEL2
221830_at	RAP2A
221872_at	RARRES1
221874_at	KIAA1324
221923_s_at	NPM1
222035_s_at	PAPOLA
222036_s_at	MCM4
222037_at	MCM4
222103_at	ATF1
222125_s_at	P4HTM
222155_s_at	GPR172A
222158_s_at	PPPDE1
222231_s_at	LRRC59
266_s_at	CD24
33132_at	CPSF1
34868_at	SMG5
36499_at	CELSR2
37005_at	NBL1
37892_at	COL11A1
40016_g_at	MAST4
41660_at	CELSR1
46665_at	SEMA4C
52940_at	LOC100294402 /// SIGIRR
58696_at	EXOSC4
63825_at	ABHD2
823_at	CX3CL1
91684_g_at	EXOSC4
AFFX-HUMGAPDH/M33197_5_at	GAPDH
AFFX-HUMGAPDH/M33197_M_at	GAPDH

## Sheet: quantile
Probe set	Gene symbol	Full significant gene list
1053_at	RFC2
1438_at	EPHB3
200008_s_at	GDI2
200009_at	GDI2
200039_s_at	PSMB2
200052_s_at	ILF2
200073_s_at	HNRNPD
200600_at	MSN
200612_s_at	AP2B1
200632_s_at	NDRG1
200634_at	PFN1
200637_s_at	PTPRF
200638_s_at	YWHAZ
200639_s_at	YWHAZ
200640_at	YWHAZ
200641_s_at	YWHAZ
200657_at	SLC25A5
200660_at	S100A11
200669_s_at	UBE2D3
200670_at	XBP1
200671_s_at	SPTBN1
200678_x_at	GRN
200687_s_at	SF3B3
200693_at	YWHAQ
200711_s_at	SKP1
200729_s_at	ACTR2
200740_s_at	SUMO3
200747_s_at	NUMA1
200750_s_at	RAN
200783_s_at	STMN1
200790_at	ODC1
200804_at	TMBIM6
200810_s_at	CIRBP
200811_at	CIRBP
200822_x_at	TPI1
200853_at	H2AFZ
200862_at	DHCR24
200868_s_at	RNF114
200896_x_at	HDGF
200913_at	PPM1G
200916_at	TAGLN2
200923_at	LGALS3BP
200934_at	DEK
200957_s_at	SSRP1
200980_s_at	PDHA1
200996_at	ACTR3
201001_s_at	UBE2V1
201011_at	RPN1
201012_at	ANXA1
201014_s_at	PAICS
201016_at	EIF1AX
201019_s_at	EIF1AX
201027_s_at	EIF5B
201028_s_at	CD99
201029_s_at	CD99
201030_x_at	LDHB
201037_at	PFKP
201041_s_at	DUSP1
201061_s_at	STOM
201064_s_at	PABPC4
201088_at	KPNA2
201099_at	USP9X
201108_s_at	THBS1
201109_s_at	THBS1
201111_at	CSE1L
201112_s_at	CSE1L
201114_x_at	PSMA7
201138_s_at	SSB
201139_s_at	SSB
201169_s_at	BHLHE40
201180_s_at	GNAI3
201197_at	AMD1
201201_at	CSTB
201202_at	PCNA
201206_s_at	RRBP1
201215_at	PLS3
201287_s_at	SDC1
201291_s_at	TOP2A
201292_at	TOP2A
201306_s_at	ANP32B
201310_s_at	C5orf13
201315_x_at	IFITM2
201323_at	EBNA1BP2
201360_at	CST3
201362_at	IVNS1ABP
201381_x_at	CACYBP
201384_s_at	NBR1
201397_at	PHGDH
201426_s_at	VIM
201433_s_at	PTDSS1
201435_s_at	EIF4E
201453_x_at	RHEB
201454_s_at	NPEPPS
201455_s_at	NPEPPS
201478_s_at	DKC1
201479_at	DKC1
201508_at	IGFBP4
201515_s_at	TSN
201528_at	RPA1
201529_s_at	RPA1
201543_s_at	SAR1A
201555_at	MCM3
201565_s_at	ID2
201577_at	NME1
201579_at	FAT1
201584_s_at	DDX39
201589_at	SMC1A
201596_x_at	KRT18
201599_at	OAT
201601_x_at	IFITM1
201618_x_at	GPAA1
201621_at	NBL1
201629_s_at	ACP1
201631_s_at	IER3
201639_s_at	CPSF1
201666_at	TIMP1
201667_at	GJA1
201668_x_at	MARCKS
201669_s_at	MARCKS
201670_s_at	MARCKS
201695_s_at	PNP
201705_at	PSMD7
201713_s_at	RANBP2
201714_at	TUBG1
201718_s_at	EPB41L2
201725_at	CDC123
201755_at	MCM5
201757_at	NDUFS5
201760_s_at	WSB2
201761_at	MTHFD2
201774_s_at	NCAPD2
201795_at	LBR
201825_s_at	SCCPDH
201833_at	HDAC2
201848_s_at	BNIP3
201853_s_at	CDC25B
201860_s_at	PLAT
201890_at	RRM2
201896_s_at	PSRC1
201897_s_at	CKS1B
201916_s_at	SEC63
201923_at	PRDX4
201930_at	MCM6
201938_at	CDK2AP1
201963_at	ACSL1
201968_s_at	PGM1
201970_s_at	NASP
201980_s_at	RSU1
202001_s_at	NDUFA6
202003_s_at	ACAA2
202035_s_at	SFRP1
202036_s_at	SFRP1
202037_s_at	SFRP1
202054_s_at	ALDH3A2
202088_at	SLC39A6
202089_s_at	SLC39A6
202095_s_at	BIRC5
202107_s_at	MCM2
202133_at	WWTR1
202165_at	PPP1R2
202172_at	VEZF1
202177_at	GAS6
202180_s_at	MVP
202181_at	KIAA0247
202188_at	NUP93
202200_s_at	SRPK1
202207_at	ARL4C
202233_s_at	UQCRH
202236_s_at	SLC16A1
202243_s_at	PSMB4
202244_at	PSMB4
202246_s_at	CDK4
202251_at	PRPF3
202261_at	VPS72
202282_at	HSD17B10
202284_s_at	CDKN1A
202308_at	SREBF1
202341_s_at	TRIM2
202342_s_at	TRIM2
202343_x_at	COX5B
202345_s_at	FABP5
202352_s_at	PSMD12
202370_s_at	CBFB
202397_at	NUTF2
202409_at	IGF2
202412_s_at	USP1
202413_s_at	USP1
202427_s_at	BRP44
202428_x_at	DBI
202454_s_at	ERBB3
202458_at	PRSS23
202483_s_at	RANBP1
202506_at	SSFA2
202511_s_at	ATG5
202580_x_at	FOXM1
202589_at	TYMS
202591_s_at	SSBP1
202599_s_at	NRIP1
202600_s_at	NRIP1
202613_at	CTPS
202619_s_at	PLOD2
202620_s_at	PLOD2
202623_at	EAPP
202633_at	TOPBP1
202656_s_at	SERTAD2
202657_s_at	SERTAD2
202677_at	RASA1
202687_s_at	TNFSF10
202688_at	TNFSF10
202690_s_at	SNRPD1
202697_at	NUDT21
202705_at	CCNB2
202706_s_at	UMPS
202708_s_at	HIST2H2BE
202729_s_at	LTBP1
202754_at	R3HDM1
202779_s_at	UBE2S
202814_s_at	HEXIM1
202833_s_at	SERPINA1
202854_at	HPRT1
202858_at	U2AF1
202862_at	FAH
202870_s_at	CDC20
202887_s_at	DDIT4
202889_x_at	MAP7
202899_s_at	SRSF3
202911_at	MSH6
202912_at	ADM
202917_s_at	S100A8
202933_s_at	YES1
202934_at	HK2
202946_s_at	BTBD3
202951_at	STK38
202954_at	UBE2C
202982_s_at	ACOT1
202983_at	HLTF
202986_at	ARNT2
203024_s_at	C5orf15
203029_s_at	PTPRN2
203064_s_at	FOXK2
203066_at	CHST15
203087_s_at	KIF2A
203088_at	FBLN5
203108_at	GPRC5A
203126_at	IMPA2
203130_s_at	KIF5C
203132_at	RB1
203139_at	DAPK1
203143_s_at	KIAA0040
203176_s_at	TFAM
203213_at	CDK1
203214_x_at	CDK1
203215_s_at	MYO6
203221_at	TLE1
203227_s_at	TSPAN31
203255_at	FBXO11
203259_s_at	HDDC2
203284_s_at	HS2ST1
203315_at	NCK2
203336_s_at	ITGB1BP1
203344_s_at	RBBP8
203345_s_at	MTF2
203355_s_at	PSD3
203358_s_at	EZH2
203362_s_at	MAD2L1
203364_s_at	ATG13
203373_at	SOCS2
203400_s_at	TF
203401_at	PRPS2
203405_at	PSMG1
203414_at	MMD
203418_at	CCNA2
203428_s_at	ASF1A
203432_at	TMPO
203438_at	STC2
203439_s_at	STC2
203453_at	SCNN1A
203534_at	LSM1
203535_at	S100A9
203548_s_at	LPL
203554_x_at	PTTG1
203560_at	GGH
203570_at	LOXL1
203571_s_at	C10orf116
203574_at	NFIL3
203588_s_at	TFDP2
203608_at	ALDH5A1
203614_at	UTP14C
203625_x_at	SKP2
203627_at	IGF1R
203628_at	IGF1R
203632_s_at	GPRC5B
203664_s_at	POLR2D
203675_at	NUCB2
203685_at	BCL2
203693_s_at	E2F3
203696_s_at	RFC2
203702_s_at	TTLL4
203710_at	ITPR1
203755_at	BUB1B
203758_at	CTSO
203764_at	DLGAP5
203788_s_at	SEMA3C
203789_s_at	SEMA3C
203791_at	DMXL1
203856_at	VRK1
203882_at	IRF9
203895_at	PLCB4
203909_at	SLC9A6
203919_at	TCEA2
203928_x_at	MAPT
203929_s_at	MAPT
203963_at	CA12
203988_s_at	FUT8
204004_at	PAWR
204023_at	RFC4
204026_s_at	ZWINT
204029_at	CELSR2
204033_at	TRIP13
204044_at	QPRT
204045_at	TCEAL1
204049_s_at	PHACTR2
204059_s_at	ME1
204060_s_at	PRKY
204061_at	PRKX
204070_at	RARRES3
204082_at	PBX3
204086_at	PRAME
204087_s_at	SLC5A6
204088_at	P2RX4
204092_s_at	AURKA
204093_at	CCNH
204094_s_at	TSC22D2
204126_s_at	CDC45
204127_at	RFC3
204146_at	RAD51AP1
204159_at	CDKN2C
204160_s_at	ENPP4
204162_at	NDC80
204170_s_at	CKS2
204228_at	PPIH
204244_s_at	DBF4
204256_at	ELOVL6
204259_at	MMP7
204304_s_at	PROM1
204315_s_at	GTSE1
204318_s_at	GTSE1
204319_s_at	RGS10
204320_at	COL11A1
204326_x_at	MT1X
204345_at	COL16A1
204348_s_at	AK4
204352_at	TRAF5
204354_at	POT1
204379_s_at	FGFR3
204400_at	EFS
204417_at	GALC
204444_at	KIF11
204457_s_at	GAS1
204497_at	ADCY9
204508_s_at	CA12
204540_at	EEF1A2
204547_at	RAB40B
204558_at	RAD54L
204559_s_at	LSM7
204607_at	HMGCS2
204613_at	PLCG2
204622_x_at	NR4A2
204634_at	NEK4
204667_at	FOXA1
204675_at	SRD5A1
204679_at	KCNK1
204681_s_at	RAPGEF5
204686_at	IRS1
204695_at	CDC25A
204703_at	IFT88
204725_s_at	NCK1
204767_s_at	FEN1
204768_s_at	FEN1
204822_at	TTK
204825_at	MELK
204862_s_at	NME3
204863_s_at	IL6ST
204864_s_at	IL6ST
204900_x_at	SAP30
204908_s_at	BCL3
204913_s_at	SOX11
204914_s_at	SOX11
204915_s_at	SOX11
204934_s_at	HPN
204962_s_at	CENPA
204992_s_at	PFN2
205005_s_at	NMT2
205006_s_at	NMT2
205009_at	TFF1
205011_at	VWA5A
205029_s_at	FABP7
205030_at	FABP7
205034_at	CCNE2
205044_at	GABRP
205046_at	CENPE
205066_s_at	ENPP1
205074_at	SLC22A5
205129_at	NPM3
205158_at	RNASE4
205160_at	PEX11A
205161_s_at	PEX11A
205186_at	DNALI1
205206_at	KAL1
205221_at	HGD
205225_at	ESR1
205239_at	AREG
205240_at	GPSM2
205246_at	PEX13
205273_s_at	PITRM1
205321_at	EIF2S3
205326_at	RAMP3
205339_at	STIL
205347_s_at	TMSB15A
205352_at	SERPINI1
205361_s_at	PFDN4
205364_at	ACOX2
205379_at	CBR3
205399_at	DCLK1
205428_s_at	CALB2
205441_at	OCEL1
205442_at	MFAP3L
205462_s_at	HPCAL1
205480_s_at	UGP2
205509_at	CPB1
205548_s_at	BTG3
205573_s_at	SNX7
205593_s_at	PDE9A
205596_s_at	SMURF2
205597_at	SLC44A4
205644_s_at	SNRPG
205710_at	LRP2
205713_s_at	COMP
205916_at	S100A7
205967_at	HIST1H4C
206055_s_at	SNRPA1
206102_at	GINS1
206108_s_at	SRSF6
206197_at	NME5
206214_at	PLA2G7
206245_s_at	IVNS1ABP
206364_at	KIF14
206383_s_at	G3BP2
206392_s_at	RARRES1
206396_at	SLC1A1
206401_s_at	MAPT
206414_s_at	ASAP2
206469_x_at	AKR7A3
206509_at	PIP
206550_s_at	NUP155
206571_s_at	MAP4K4
206754_s_at	CYP2B6
206858_s_at	HOXC6
207030_s_at	CSRP2
207039_at	CDKN2A
207239_s_at	CDK16
207332_s_at	TFRC
207467_x_at	CAST
207469_s_at	PIR
207507_s_at	ATP5G3
207508_at	ATP5G3
207549_x_at	CD46
207604_s_at	SLC4A7
207614_s_at	CUL1
207668_x_at	PDIA6
207769_s_at	PQBP1
207828_s_at	CENPF
208029_s_at	LAPTM4B
208079_s_at	AURKA
208103_s_at	ANP32E
208152_s_at	DDX21
208436_s_at	IRF7
208451_s_at	C4A
208540_x_at	S100A11
208607_s_at	SAA1
208613_s_at	FLNB
208614_s_at	FLNB
208615_s_at	PTP4A2
208617_s_at	PTP4A2
208627_s_at	YBX1
208628_s_at	YBX1
208639_x_at	PDIA6
208650_s_at	CD24
208672_s_at	SRSF3
208680_at	PRDX1
208682_s_at	MAGED2
208691_at	TFRC
208694_at	PRKDC
208711_s_at	CCND1
208712_at	CCND1
208739_x_at	SUMO2
208740_at	SAP18
208747_s_at	C1S
208760_at	UBE2I
208767_s_at	LAPTM4B
208787_at	MRPL3
208795_s_at	MCM7
208801_at	SRP72
208808_s_at	HMGB2
208820_at	PTK2
208840_s_at	G3BP2
208847_s_at	ADH5
208870_x_at	ATP5C1
208873_s_at	REEP5
208895_s_at	DDX18
208896_at	DDX18
208928_at	POR
208935_s_at	LGALS8
208939_at	SEPHS1
208940_at	SEPHS1
208941_s_at	SEPHS1
208952_s_at	LARP4B
208953_at	LARP4B
208962_s_at	FADS1
208973_at	ERI3
209008_x_at	KRT8
209024_s_at	SYNCRIP
209025_s_at	SYNCRIP
209026_x_at	TUBB
209043_at	PAPSS1
209052_s_at	WHSC1
209053_s_at	WHSC1
209076_s_at	WDR45L
209114_at	TSPAN1
209122_at	PLIN2
209123_at	QDPR
209167_at	GPM6B
209170_s_at	GPM6B
209173_at	AGR2
209183_s_at	C10orf10
209191_at	TUBB6
209201_x_at	CXCR4
209204_at	LMO4
209205_s_at	LMO4
209213_at	CBR1
209218_at	SQLE
209230_s_at	NUPR1
209262_s_at	NR2F6
209267_s_at	SLC39A8
209268_at	VPS45
209283_at	CRYAB
209289_at	NFIB
209290_s_at	NFIB
209313_at	GPN1
209341_s_at	IKBKB
209365_s_at	ECM1
209388_at	PAPOLA
209389_x_at	DBI
209408_at	KIF2C
209421_at	MSH2
209433_s_at	PPAT
209443_at	SERPINA5
209449_at	LSM2
209459_s_at	ABAT
209460_at	ABAT
209485_s_at	OSBPL1A
209522_s_at	CRAT
209523_at	TAF2
209602_s_at	GATA3
209603_at	GATA3
209604_s_at	GATA3
209609_s_at	MRPL9
209623_at	MCCC2
209624_s_at	MCCC2
209642_at	BUB1
209644_x_at	CDKN2A
209669_s_at	SERBP1
209692_at	EYA2
209714_s_at	CDKN3
209760_at	KIAA0922
209771_x_at	CD24
209773_s_at	RRM2
209785_s_at	PLA2G4C
209825_s_at	UCK2
209832_s_at	CDT1
209846_s_at	BTN3A2
209868_s_at	RBMS1
209882_at	RIT1
209899_s_at	PUF60
209900_s_at	SLC16A1
209911_x_at	HIST1H2BD
209916_at	DHTKD1
210024_s_at	UBE2E3
210046_s_at	IDH2
210052_s_at	TPX2
210074_at	CTSL2
210085_s_at	ANXA9
210087_s_at	MPZL1
210092_at	MAGOH
210093_s_at	MAGOH
210096_at	CYP4B1
210102_at	VWA5A
210108_at	CACNA1D
210139_s_at	PMP22
210222_s_at	RTN1
210466_s_at	SERBP1
210480_s_at	MYO6
210543_s_at	PRKDC
210559_s_at	CDK1
210639_s_at	ATG5
210648_x_at	SNX3
210691_s_at	CACYBP
210692_s_at	SLC43A3
210735_s_at	CA12
210766_s_at	CSE1L
210817_s_at	CALCOCO2
210821_x_at	CENPA
210933_s_at	FSCN1
210958_s_at	MAST4
210962_s_at	AKAP9
210978_s_at	TAGLN2
210980_s_at	ASAH1
210983_s_at	MCM7
211000_s_at	IL6ST
211023_at	PDHB
211025_x_at	COX5B
211042_x_at	MCAM
211060_x_at	GPAA1
211063_s_at	NCK1
211070_x_at	DBI
211084_x_at	PRKD3
211126_s_at	CSRP2
211137_s_at	ATP2C1
211284_s_at	GRN
211323_s_at	ITPR1
211421_s_at	RET
211423_s_at	SC5DL
211429_s_at	SERPINA1
211450_s_at	MSH6
211519_s_at	KIF2C
211527_x_at	VEGFA
211574_s_at	CD46
211594_s_at	MRPL9
211596_s_at	LRIG1
211615_s_at	LRPPRC
211623_s_at	FBL
211672_s_at	ARPC4
211675_s_at	MDFIC
211695_x_at	MUC1
211712_s_at	ANXA9
211714_x_at	TUBB
211725_s_at	BID
211761_s_at	CACYBP
211762_s_at	KPNA2
211814_s_at	CCNE2
211919_s_at	CXCR4
211931_s_at	HNRNPA3
211945_s_at	ITGB1
211964_at	COL4A2
211966_at	COL4A2
211967_at	TMEM123
211971_s_at	LRPPRC
212020_s_at	MKI67
212021_s_at	MKI67
212022_s_at	MKI67
212055_at	C18orf10
212058_at	SR140
212071_s_at	SPTBN1
212095_s_at	MTUS1
212096_s_at	MTUS1
212141_at	MCM4
212142_at	MCM4
212175_s_at	AK2
212190_at	SERPINE2
212195_at	IL6ST
212196_at	IL6ST
212209_at	MED13L
212219_at	PSME4
212247_at	NUP205
212274_at	LPIN1
212276_at	LPIN1
212279_at	TMEM97
212281_s_at	TMEM97
212282_at	TMEM97
212320_at	TUBB
212327_at	LIMCH1
212330_at	TFDP1
212344_at	SULF1
212353_at	SULF1
212354_at	SULF1
212368_at	ZNF292
212371_at	PPPDE1
212411_at	IMP4
212426_s_at	YWHAQ
212444_at
212445_s_at	NEDD4L
212462_at	MYST4
212470_at	SPAG9
212492_s_at	KDM4B
212495_at	KDM4B
212496_s_at	KDM4B
212501_at	CEBPB
212508_at	MOAP1
212543_at	AIM1
212563_at	BOP1
212581_x_at	GAPDH
212586_at	CAST
212589_at	RRAS2
212592_at	IGJ
212653_s_at	EHBP1
212680_x_at	PPP1R14B
212687_at	LIMS1
212723_at	JMJD6
212736_at	C16orf45
212766_s_at	ISG20L2
212771_at	FAM171A1
212789_at	NCAPD3
212807_s_at	SORT1
212830_at	MEGF9
212917_x_at	RECQL
212922_s_at	SMYD2
212944_at	SLC5A3
212956_at	TBC1D9
212960_at	TBC1D9
212973_at	RPIA
212978_at	LRRC8B
212980_at	USP34
213002_at	MARCKS
213009_s_at	TRIM37
213011_s_at	TPI1
213101_s_at	ACTR3
213102_at	ACTR3
213110_s_at	COL4A5
213122_at	TSPYL5
213164_at	SLC5A3
213201_s_at	TNNT1
213224_s_at	NCRNA00081
213226_at	CCNA2
213234_at	KIAA1467
213245_at	ADCY1
213304_at	FAM179B
213305_s_at	PPP2R5C
213310_at	EIF2C2
213334_x_at	HAUS7
213338_at	TMEM158
213358_at	KIAA0802
213366_x_at	ATP5C1
213397_x_at	RNASE4
213404_s_at	RHEB
213453_x_at	GAPDH
213457_at	MFHAS1
213524_s_at	G0S2
213532_at	ADAM17
213554_s_at	CDV3
213564_x_at	LDHB
213577_at	SQLE
213616_at	C18orf10
213617_s_at	C18orf10
213627_at	MAGED2
213664_at	SLC1A1
213699_s_at	YWHAQ
213702_x_at	ASAH1
213878_at	PYROXD1
213902_at	ASAH1
213906_at	MYBL1
213911_s_at	H2AFZ
213923_at	RAP2B
213933_at	PTGER3
214022_s_at	IFITM1
214039_s_at	LAPTM4B
214051_at	TMSB15B
214053_at	ERBB4
214077_x_at	MEIS3P1
214107_x_at	LOC440434
214113_s_at	RBM8A
214141_x_at	SRSF7
214164_x_at	CA12
214196_s_at	TPP1
214251_s_at	NUMA1
214259_s_at	AKR7A2
214274_s_at	ACAA1
214383_x_at	KLHDC3
214428_x_at	C4A
214431_at	GMPS
214440_at	NAT1
214455_at	HIST1H2BC
214456_x_at	SAA1
214527_s_at	PQBP1
214531_s_at	SNX1
214552_s_at	RABEP1
214594_x_at	ATP8B1
214657_s_at	NEAT1
214658_at	TMED7
214683_s_at	CLK1
214703_s_at	MAN2B2
214710_s_at	CCNB1
214948_s_at	TMF1
214949_at
215071_s_at	HIST1H2AC
215165_x_at	UMPS
215227_x_at	ACP1
215690_x_at	GPAA1
215729_s_at	VGLL1
215867_x_at	CA12
216033_s_at	FYN
216041_x_at	GRN
216092_s_at	SLC7A8
216212_s_at	DKC1
216236_s_at	SLC2A14
216237_s_at	MCM5
216248_s_at	NR4A2
216264_s_at	LAMB2
216381_x_at	AKR7A3
216565_x_at
216640_s_at	PDIA6
216952_s_at	LMNB2
216977_x_at	SNRPA1
217014_s_at	AZGP1
217028_at	CXCR4
217356_s_at	PGK1
217398_x_at	GAPDH
217724_at	SERBP1
217725_x_at	SERBP1
217733_s_at	TMSB10
217755_at	HN1
217762_s_at	RAB31
217763_s_at	RAB31
217764_s_at	RAB31
217832_at	SYNCRIP
217834_s_at	SYNCRIP
217838_s_at	EVL
217889_s_at	CYBRD1
217894_at	KCTD3
217906_at	KLHDC2
217912_at	DUS1L
217938_s_at	KCMF1
217946_s_at	SAE1
217948_at	FAM127B
217957_at	C16orf80
217965_s_at	SAP30BP
217972_at	CHCHD3
217988_at	CCNB1IP1
217990_at	GMPR2
218005_at	ZNF22
218006_s_at	ZNF22
218007_s_at	RPS27L
218009_s_at	PRC1
218014_at	NUP85
218027_at	MRPL15
218039_at	NUSAP1
218049_s_at	MRPL13
218051_s_at	NT5DC2
218057_x_at	COX4NB
218073_s_at	TMEM48
218080_x_at	FAF1
218092_s_at	AGFG1
218094_s_at	DBNDD2
218140_x_at	SRPRB
218147_s_at	GLT8D1
218151_x_at	GPR172A
218156_s_at	TSR1
218181_s_at	MAP4K4
218187_s_at	C8orf33
218205_s_at	MKNK2
218210_at	FN3KRP
218211_s_at	MLPH
218217_at	SCPEP1
218236_s_at	PRKD3
218238_at	GTPBP4
218239_s_at	GTPBP4
218256_s_at	NUP54
218259_at	MKL2
218308_at	TACC3
218320_s_at	NDUFB11
218350_s_at	GMNN
218355_at	KIF4A
218376_s_at	MICAL1
218389_s_at	APH1A
218397_at	FANCL
218398_at	MRPS30
218401_s_at	ZNF281
218409_s_at	DNAJC1
218437_s_at	LZTFL1
218447_at	C16orf61
218450_at	HEBP1
218482_at	ENY2
218486_at	KLF11
218490_s_at	ZNF302
218510_x_at	FAM134B
218532_s_at	FAM134B
218542_at	CEP55
218594_at	HEATR1
218613_at	PSD3
218654_s_at	MRPS33
218662_s_at	NCAPG
218670_at	PUS1
218684_at	LRRC8D
218692_at	SYBU
218695_at	EXOSC4
218726_at	HJURP
218733_at	MSL2
218755_at	KIF20A
218769_s_at	ANKRA2
218782_s_at	ATAD2
218793_s_at	SCML1
218802_at	CCDC109B
218806_s_at	VAV3
218807_at	VAV3
218829_s_at	CHD7
218883_s_at	MLF1IP
218897_at	TMEM177
218921_at	SIGIRR
218932_at	ZNHIT6
218947_s_at	MTPAP
218976_at	DNAJC12
218992_at	C9orf46
219000_s_at	DSCC1
219004_s_at	C21orf45
219010_at	C1orf106
219043_s_at	LOC285359
219065_s_at	DPY30
219087_at	ASPN
219110_at	GAR1
219115_s_at	IL20RA
219123_at	ZNF232
219148_at	PBK
219158_s_at	NAA15
219161_s_at	CKLF
219162_s_at	MRPL11
219197_s_at	SCUBE2
219206_x_at	TMBIM4
219212_at	HSPA14
219215_s_at	SLC39A4
219253_at	TMEM185B
219276_x_at	C9orf82
219286_s_at	RBM15
219317_at	POLI
219342_at	CASD1
219359_at	ATHL1
219402_s_at	DERL1
219410_at	TMEM45A
219489_s_at	NXN
219492_at	CHIC2
219497_s_at	BCL11A
219555_s_at	CENPN
219580_s_at	TMC5
219588_s_at	NCAPG2
219675_s_at	UXS1
219682_s_at	TBX3
219734_at	SIDT1
219786_at	MTL5
219802_at	PYROXD1
219806_s_at	C11orf75
219862_s_at	NARF
219918_s_at	ASPM
219933_at	GLRX2
219978_s_at	NUSAP1
220085_at	HELLS
220094_s_at	CCDC90A
220134_x_at	FAM176B
220230_s_at	CYB5R2
220295_x_at	DEPDC1
220329_s_at	RMND1
220425_x_at	ROPN1B
220559_at	EN1
220624_s_at	ELF5
220625_s_at	ELF5
220642_x_at	GPR89A
220651_s_at	MCM10
220741_s_at	PPA2
220768_s_at	CSNK1G3
220840_s_at	C1orf112
220865_s_at	PDSS1
221139_s_at	CSAD
221193_s_at	ZCCHC10
221410_x_at	PCDHB3
221436_s_at	CDCA3
221505_at	ANP32E
221510_s_at	GLS
221520_s_at	CDCA8
221526_x_at	PARD3
221538_s_at	PLXNA1
221539_at	EIF4EBP1
221570_s_at	METTL5
221577_x_at	GDF15
221579_s_at	NUDT3
221591_s_at	FAM64A
221641_s_at	ACOT9
221667_s_at	HSPB8
221676_s_at	CORO1C
221677_s_at	DONSON
221710_x_at	FAM176B
221765_at	UGCG
221808_at	RAB9A
221823_at	C5orf30
221825_at	ANGEL2
221830_at	RAP2A
221872_at	RARRES1
221874_at	KIAA1324
221923_s_at	NPM1
222035_s_at	PAPOLA
222036_s_at	MCM4
222037_at	MCM4
222103_at	ATF1
222125_s_at	P4HTM
222155_s_at	GPR172A
222158_s_at	PPPDE1
222231_s_at	LRRC59
266_s_at	CD24
33132_at	CPSF1
34868_at	SMG5
36499_at	CELSR2
37005_at	NBL1
37892_at	COL11A1
40016_g_at	MAST4
41660_at	CELSR1
46665_at	SEMA4C
52940_at	LOC100294402
55692_at	ELMO2
58696_at	EXOSC4
63825_at	ABHD2
823_at	CX3CL1
91684_g_at	EXOSC4
AFFX-HUMGAPDH/M33197_3_at	GAPDH
AFFX-HUMGAPDH/M33197_5_at	GAPDH
AFFX-HUMGAPDH/M33197_M_at	GAPDH

## Sheet: Cyclic_Loess
Probe set	Gene symbol	Full significant gene list
1053_at	RFC2
1438_at	EPHB3
200008_s_at	GDI2
200009_at	GDI2
200039_s_at	PSMB2
200052_s_at	ILF2
200073_s_at	HNRNPD
200600_at	MSN
200612_s_at	AP2B1
200632_s_at	NDRG1
200634_at	PFN1
200637_s_at	PTPRF
200638_s_at	YWHAZ
200639_s_at	YWHAZ
200640_at	YWHAZ
200641_s_at	YWHAZ
200657_at	SLC25A5
200660_at	S100A11
200669_s_at	UBE2D3
200670_at	XBP1
200671_s_at	SPTBN1
200678_x_at	GRN
200687_s_at	SF3B3
200693_at	YWHAQ
200711_s_at	SKP1
200729_s_at	ACTR2
200747_s_at	NUMA1
200750_s_at	RAN
200783_s_at	STMN1
200790_at	ODC1
200804_at	TMBIM6
200810_s_at	CIRBP
200811_at	CIRBP
200824_at	GSTP1
200853_at	H2AFZ
200862_at	DHCR24
200868_s_at	RNF114
200913_at	PPM1G
200923_at	LGALS3BP
200934_at	DEK
200957_s_at	SSRP1
200980_s_at	PDHA1
200996_at	ACTR3
201001_s_at	TMEM189-UBE2V1 /// UBE2V1
201011_at	RPN1
201012_at	ANXA1
201014_s_at	PAICS
201016_at	EIF1AX
201019_s_at	EIF1AX
201027_s_at	EIF5B
201028_s_at	CD99
201029_s_at	CD99
201035_s_at	HADH
201037_at	PFKP
201061_s_at	STOM
201064_s_at	PABPC4
201088_at	KPNA2
201099_at	USP9X
201108_s_at	THBS1
201109_s_at	THBS1
201111_at	CSE1L
201112_s_at	CSE1L
201114_x_at	PSMA7
201138_s_at	SSB
201139_s_at	SSB
201169_s_at	BHLHE40
201180_s_at	GNAI3
201197_at	AMD1
201202_at	PCNA
201206_s_at	RRBP1
201215_at	PLS3
201287_s_at	SDC1
201291_s_at	TOP2A
201292_at	TOP2A
201306_s_at	ANP32B
201310_s_at	C5orf13
201315_x_at	IFITM2
201323_at	EBNA1BP2
201360_at	CST3
201362_at	IVNS1ABP
201381_x_at	CACYBP
201384_s_at	NBR1
201397_at	PHGDH
201426_s_at	VIM
201433_s_at	PTDSS1
201435_s_at	EIF4E
201453_x_at	RHEB
201454_s_at	NPEPPS
201455_s_at	NPEPPS
201478_s_at	DKC1
201479_at	DKC1
201508_at	IGFBP4
201515_s_at	TSN
201528_at	RPA1
201529_s_at	RPA1
201543_s_at	SAR1A
201555_at	MCM3
201564_s_at	FSCN1
201565_s_at	ID2
201579_at	FAT1
201584_s_at	DDX39
201589_at	SMC1A
201596_x_at	KRT18
201599_at	OAT
201601_x_at	IFITM1
201618_x_at	GPAA1
201621_at	NBL1
201629_s_at	ACP1
201631_s_at	IER3
201639_s_at	CPSF1
201666_at	TIMP1
201667_at	GJA1
201668_x_at	MARCKS
201669_s_at	MARCKS
201670_s_at	MARCKS
201695_s_at	PNP
201705_at	PSMD7
201713_s_at	RANBP2
201714_at	TUBG1
201718_s_at	EPB41L2
201725_at	CDC123
201754_at	COX6C
201755_at	MCM5
201760_s_at	WSB2
201761_at	MTHFD2
201774_s_at	NCAPD2
201795_at	LBR
201825_s_at	SCCPDH
201833_at	HDAC2
201848_s_at	BNIP3
201853_s_at	CDC25B
201860_s_at	PLAT
201890_at	RRM2
201896_s_at	PSRC1
201897_s_at	CKS1B
201916_s_at	SEC63
201923_at	PRDX4
201930_at	MCM6
201938_at	CDK2AP1
201963_at	ACSL1
201968_s_at	PGM1
201970_s_at	NASP
201980_s_at	RSU1
202001_s_at	NDUFA6
202003_s_at	ACAA2
202035_s_at	SFRP1
202036_s_at	SFRP1
202037_s_at	SFRP1
202054_s_at	ALDH3A2
202088_at	SLC39A6
202089_s_at	SLC39A6
202095_s_at	BIRC5
202107_s_at	MCM2
202133_at	WWTR1
202165_at	PPP1R2
202172_at	VEZF1
202177_at	GAS6
202180_s_at	MVP
202181_at	KIAA0247
202188_at	NUP93
202200_s_at	SRPK1
202207_at	ARL4C
202228_s_at	NPTN
202233_s_at	UQCRH
202236_s_at	SLC16A1
202243_s_at	PSMB4
202244_at	PSMB4
202246_s_at	CDK4
202251_at	PRPF3
202261_at	VPS72
202274_at	ACTG2
202282_at	HSD17B10
202284_s_at	CDKN1A
202308_at	SREBF1
202341_s_at	TRIM2
202342_s_at	TRIM2
202343_x_at	COX5B
202345_s_at	FABP5
202352_s_at	PSMD12
202370_s_at	CBFB
202371_at	TCEAL4
202397_at	NUTF2
202409_at	IGF2 /// INS-IGF2
202412_s_at	USP1
202413_s_at	USP1
202427_s_at	BRP44
202428_x_at	DBI
202454_s_at	ERBB3
202458_at	PRSS23
202483_s_at	RANBP1
202506_at	SSFA2
202511_s_at	ATG5
202519_at	MLXIP
202580_x_at	FOXM1
202589_at	TYMS
202591_s_at	SSBP1
202599_s_at	NRIP1
202600_s_at	NRIP1
202613_at	CTPS
202619_s_at	PLOD2
202620_s_at	PLOD2
202623_at	EAPP
202633_at	TOPBP1
202656_s_at	SERTAD2
202657_s_at	SERTAD2
202677_at	RASA1
202687_s_at	TNFSF10
202688_at	TNFSF10
202690_s_at	SNRPD1
202697_at	NUDT21
202705_at	CCNB2
202706_s_at	UMPS
202708_s_at	HIST2H2BE
202728_s_at	LTBP1
202729_s_at	LTBP1
202754_at	R3HDM1
202779_s_at	UBE2S
202814_s_at	HEXIM1
202833_s_at	SERPINA1
202854_at	HPRT1
202858_at	U2AF1
202862_at	FAH
202870_s_at	CDC20
202887_s_at	DDIT4
202889_x_at	MAP7
202899_s_at	SRSF3
202911_at	MSH6
202912_at	ADM
202917_s_at	S100A8
202931_x_at	BIN1
202933_s_at	YES1
202934_at	HK2
202946_s_at	BTBD3
202951_at	STK38
202954_at	UBE2C
202983_at	HLTF
202986_at	ARNT2
202995_s_at	FBLN1
203024_s_at	C5orf15
203029_s_at	PTPRN2
203037_s_at	MTSS1
203064_s_at	FOXK2
203087_s_at	KIF2A
203088_at	FBLN5
203108_at	GPRC5A
203126_at	IMPA2
203130_s_at	KIF5C
203132_at	RB1
203139_at	DAPK1
203143_s_at	KIAA0040
203176_s_at	TFAM
203213_at	CDK1
203214_x_at	CDK1
203215_s_at	MYO6
203221_at	TLE1
203227_s_at	TSPAN31
203255_at	FBXO11
203259_s_at	HDDC2
203284_s_at	HS2ST1
203315_at	NCK2
203336_s_at	ITGB1BP1
203344_s_at	RBBP8
203345_s_at	MTF2
203355_s_at	PSD3
203358_s_at	EZH2
203362_s_at	MAD2L1
203364_s_at	ATG13
203373_at	SOCS2
203400_s_at	TF
203401_at	PRPS2
203405_at	PSMG1
203414_at	MMD
203418_at	CCNA2
203428_s_at	ASF1A
203432_at	TMPO
203438_at	STC2
203439_s_at	STC2
203453_at	SCNN1A
203476_at	TPBG
203496_s_at	MED1
203535_at	S100A9
203548_s_at	LPL
203554_x_at	PTTG1
203560_at	GGH
203570_at	LOXL1
203571_s_at	C10orf116
203574_at	NFIL3
203588_s_at	TFDP2
203608_at	ALDH5A1
203614_at	UTP14C
203625_x_at	SKP2
203627_at	IGF1R
203628_at	IGF1R
203632_s_at	GPRC5B
203664_s_at	POLR2D
203675_at	NUCB2
203685_at	BCL2
203687_at	CX3CL1
203693_s_at	E2F3
203696_s_at	RFC2
203702_s_at	TTLL4
203710_at	ITPR1
203755_at	BUB1B
203758_at	CTSO
203764_at	DLGAP5
203788_s_at	SEMA3C
203789_s_at	SEMA3C
203791_at	DMXL1
203856_at	VRK1
203882_at	IRF9
203895_at	PLCB4
203896_s_at	PLCB4
203909_at	SLC9A6
203919_at	TCEA2
203928_x_at	MAPT
203929_s_at	MAPT
203963_at	CA12
203968_s_at	CDC6
203988_s_at	FUT8
204004_at	PAWR
204023_at	RFC4
204026_s_at	ZWINT
204029_at	CELSR2
204033_at	TRIP13
204044_at	QPRT
204045_at	TCEAL1
204049_s_at	PHACTR2
204059_s_at	ME1
204060_s_at	PRKX /// PRKY
204061_at	PRKX
204070_at	RARRES3
204086_at	PRAME
204087_s_at	SLC5A6
204088_at	P2RX4
204092_s_at	AURKA
204093_at	CCNH
204094_s_at	TSC22D2
204126_s_at	CDC45
204127_at	RFC3
204146_at	RAD51AP1
204159_at	CDKN2C
204160_s_at	ENPP4
204162_at	NDC80
204170_s_at	CKS2
204228_at	PPIH
204244_s_at	DBF4
204256_at	ELOVL6
204259_at	MMP7
204304_s_at	PROM1
204315_s_at	GTSE1
204318_s_at	GTSE1
204319_s_at	RGS10
204320_at	COL11A1
204326_x_at	MT1X
204345_at	COL16A1
204348_s_at	AK4
204352_at	TRAF5
204354_at	POT1
204379_s_at	FGFR3
204400_at	EFS
204417_at	GALC
204444_at	KIF11
204457_s_at	GAS1
204497_at	ADCY9
204508_s_at	CA12
204540_at	EEF1A2
204547_at	RAB40B
204558_at	RAD54L
204559_s_at	LSM7
204580_at	MMP12
204607_at	HMGCS2
204613_at	PLCG2
204622_x_at	NR4A2
204623_at	TFF3
204634_at	NEK4
204667_at	FOXA1
204675_at	SRD5A1
204679_at	KCNK1
204681_s_at	RAPGEF5
204686_at	IRS1
204695_at	CDC25A
204703_at	IFT88
204725_s_at	NCK1
204730_at	RIMS3
204767_s_at	FEN1
204768_s_at	FEN1
204822_at	TTK
204825_at	MELK
204862_s_at	NME3
204863_s_at	IL6ST
204864_s_at	IL6ST
204900_x_at	SAP30
204908_s_at	BCL3
204913_s_at	SOX11
204914_s_at	SOX11
204915_s_at	SOX11
204934_s_at	HPN
204962_s_at	CENPA
204992_s_at	PFN2
205005_s_at	NMT2
205006_s_at	NMT2
205009_at	TFF1
205011_at	VWA5A
205029_s_at	FABP7
205030_at	FABP7
205034_at	CCNE2
205044_at	GABRP
205046_at	CENPE
205066_s_at	ENPP1
205074_at	SLC22A5
205129_at	NPM3
205158_at	RNASE4
205160_at	PEX11A
205161_s_at	PEX11A
205186_at	DNALI1
205206_at	KAL1
205221_at	HGD
205225_at	ESR1
205239_at	AREG
205240_at	GPSM2
205246_at	PEX13
205273_s_at	PITRM1
205321_at	EIF2S3
205326_at	RAMP3
205339_at	STIL
205347_s_at	TMSB15A
205352_at	SERPINI1
205361_s_at	PFDN4
205364_at	ACOX2
205379_at	CBR3
205399_at	DCLK1
205428_s_at	CALB2
205441_at	OCEL1
205442_at	MFAP3L
205462_s_at	HPCAL1
205475_at	SCRG1
205480_s_at	UGP2
205487_s_at	VGLL1
205509_at	CPB1
205548_s_at	BTG3
205573_s_at	SNX7
205593_s_at	PDE9A
205596_s_at	SMURF2
205597_at	SLC44A4
205644_s_at	SNRPG
205710_at	LRP2
205713_s_at	COMP
205741_s_at	DTNA
205916_at	S100A7
205967_at	HIST1H4C
206055_s_at	SNRPA1
206102_at	GINS1
206103_at	RAC3
206108_s_at	SRSF6
206197_at	NME5
206214_at	PLA2G7
206245_s_at	IVNS1ABP
206364_at	KIF14
206373_at	ZIC1
206383_s_at	G3BP2
206392_s_at	RARRES1
206396_at	SLC1A1
206401_s_at	MAPT
206414_s_at	ASAP2
206469_x_at	AKR7A3
206509_at	PIP
206550_s_at	NUP155
206571_s_at	MAP4K4
206632_s_at	APOBEC3B
206754_s_at	CYP2B6 /// CYP2B7P1
206858_s_at	HOXC6
207030_s_at	CSRP2
207039_at	CDKN2A
207239_s_at	CDK16
207332_s_at	TFRC
207467_x_at	CAST
207469_s_at	PIR
207507_s_at	ATP5G3
207549_x_at	CD46
207604_s_at	SLC4A7
207614_s_at	CUL1
207668_x_at	PDIA6
207719_x_at	CEP170
207769_s_at	PQBP1
207828_s_at	CENPF
207843_x_at	CYB5A
208029_s_at	LAPTM4B
208079_s_at	AURKA
208103_s_at	ANP32E
208152_s_at	DDX21
208436_s_at	IRF7
208451_s_at	C4A /// C4B /// LOC100509001
208540_x_at	S100A11
208607_s_at	SAA1 /// SAA2
208613_s_at	FLNB
208614_s_at	FLNB
208615_s_at	PTP4A2
208617_s_at	PTP4A2
208627_s_at	YBX1
208628_s_at	YBX1
208639_x_at	PDIA6
208650_s_at	CD24
208672_s_at	SRSF3
208682_s_at	MAGED2
208691_at	TFRC
208694_at	PRKDC
208711_s_at	CCND1
208712_at	CCND1
208740_at	SAP18
208747_s_at	C1S
208760_at	UBE2I
208767_s_at	LAPTM4B
208787_at	MRPL3
208788_at	ELOVL5
208795_s_at	MCM7
208808_s_at	HMGB2
208820_at	PTK2
208840_s_at	G3BP2
208841_s_at	G3BP2
208847_s_at	ADH5
208870_x_at	ATP5C1
208873_s_at	REEP5
208895_s_at	DDX18
208896_at	DDX18
208897_s_at	DDX18
208928_at	POR
208935_s_at	LGALS8
208939_at	SEPHS1
208940_at	SEPHS1
208941_s_at	SEPHS1
208952_s_at	LARP4B
208953_at	LARP4B
208962_s_at	FADS1
208973_at	ERI3
209008_x_at	KRT8
209024_s_at	SYNCRIP
209025_s_at	SYNCRIP
209026_x_at	TUBB
209043_at	PAPSS1
209052_s_at	WHSC1
209053_s_at	WHSC1
209076_s_at	WDR45L
209114_at	TSPAN1
209122_at	PLIN2
209123_at	QDPR
209167_at	GPM6B
209170_s_at	GPM6B
209173_at	AGR2
209183_s_at	C10orf10
209191_at	TUBB6
209201_x_at	CXCR4
209204_at	LMO4
209205_s_at	LMO4
209213_at	CBR1
209218_at	SQLE
209230_s_at	NUPR1
209262_s_at	NR2F6
209267_s_at	SLC39A8
209268_at	VPS45
209283_at	CRYAB
209289_at	NFIB
209290_s_at	NFIB
209313_at	GPN1
209339_at	SIAH2
209341_s_at	IKBKB
209365_s_at	ECM1
209366_x_at	CYB5A
209388_at	PAPOLA
209389_x_at	DBI
209408_at	KIF2C
209421_at	MSH2
209433_s_at	PPAT
209443_at	SERPINA5
209449_at	LSM2
209459_s_at	ABAT
209460_at	ABAT
209485_s_at	OSBPL1A
209522_s_at	CRAT
209523_at	TAF2
209602_s_at	GATA3
209603_at	GATA3
209604_s_at	GATA3
209609_s_at	MRPL9
209623_at	MCCC2
209624_s_at	MCCC2
209642_at	BUB1
209644_x_at	CDKN2A
209669_s_at	SERBP1
209692_at	EYA2
209714_s_at	CDKN3
209760_at	KIAA0922
209773_s_at	RRM2
209825_s_at	UCK2
209832_s_at	CDT1
209846_s_at	BTN3A2
209868_s_at	RBMS1
209882_at	RIT1
209899_s_at	PUF60
209900_s_at	SLC16A1
209911_x_at	HIST1H2BD
209916_at	DHTKD1
210024_s_at	UBE2E3
210046_s_at	IDH2
210052_s_at	TPX2
210074_at	CTSL2
210085_s_at	ANXA9
210087_s_at	MPZL1
210092_at	MAGOH
210093_s_at	MAGOH
210094_s_at	PARD3
210096_at	CYP4B1
210102_at	VWA5A
210108_at	CACNA1D
210139_s_at	PMP22
210154_at	ME2
210222_s_at	RTN1
210334_x_at	BIRC5
210466_s_at	SERBP1
210480_s_at	MYO6
210543_s_at	PRKDC
210559_s_at	CDK1
210613_s_at	SYNGR1
210639_s_at	ATG5
210648_x_at	SNX3
210691_s_at	CACYBP
210692_s_at	SLC43A3
210735_s_at	CA12
210766_s_at	CSE1L
210817_s_at	CALCOCO2
210821_x_at	CENPA
210933_s_at	FSCN1
210958_s_at	MAST4
210962_s_at	AKAP9
210980_s_at	ASAH1
210983_s_at	MCM7
211000_s_at	IL6ST
211023_at	PDHB
211025_x_at	COX5B
211042_x_at	MCAM
211060_x_at	GPAA1
211063_s_at	NCK1
211070_x_at	DBI
211084_x_at	PRKD3
211126_s_at	CSRP2
211137_s_at	ATP2C1
211284_s_at	GRN
211323_s_at	ITPR1
211421_s_at	RET
211423_s_at	SC5DL
211429_s_at	SERPINA1
211450_s_at	MSH6
211475_s_at	BAG1
211506_s_at	IL8
211519_s_at	KIF2C
211527_x_at	VEGFA
211574_s_at	CD46
211594_s_at	MRPL9
211596_s_at	LRIG1
211615_s_at	LRPPRC
211623_s_at	FBL
211672_s_at	ARPC4
211675_s_at	MDFIC
211686_s_at	MAK16
211695_x_at	MUC1
211712_s_at	ANXA9
211714_x_at	TUBB
211725_s_at	BID
211762_s_at	KPNA2
211814_s_at	CCNE2
211919_s_at	CXCR4
211931_s_at	HNRNPA3 /// HNRNPA3P1
211945_s_at	ITGB1
211964_at	COL4A2
211966_at	COL4A2
211967_at	TMEM123
211971_s_at	LRPPRC
212020_s_at	MKI67
212021_s_at	MKI67
212022_s_at	MKI67
212055_at	C18orf10
212058_at	SR140
212071_s_at	SPTBN1
212095_s_at	MTUS1
212096_s_at	MTUS1
212141_at	MCM4
212142_at	MCM4
212174_at	AK2
212175_s_at	AK2
212190_at	SERPINE2
212195_at	IL6ST
212196_at	IL6ST
212203_x_at	IFITM3
212209_at	MED13L
212219_at	PSME4
212247_at	NUP205
212274_at	LPIN1
212276_at	LPIN1
212279_at	TMEM97
212281_s_at	TMEM97
212282_at	TMEM97
212320_at	TUBB
212330_at	TFDP1
212344_at	SULF1
212350_at	TBC1D1
212353_at	SULF1
212354_at	SULF1
212368_at	ZNF292
212371_at	PPPDE1
212411_at	IMP4
212426_s_at	YWHAQ
212444_at
212445_s_at	NEDD4L
212462_at	MYST4
212470_at	SPAG9
212492_s_at	KDM4B
212495_at	KDM4B
212496_s_at	KDM4B
212501_at	CEBPB
212508_at	MOAP1
212543_at	AIM1
212563_at	BOP1
212581_x_at	GAPDH
212586_at	CAST
212589_at	RRAS2
212592_at	IGJ
212653_s_at	EHBP1
212680_x_at	PPP1R14B
212687_at	LIMS1
212723_at	JMJD6
212730_at	SYNM
212736_at	C16orf45
212766_s_at	ISG20L2
212771_at	FAM171A1
212789_at	NCAPD3
212807_s_at	SORT1
212830_at	MEGF9
212851_at	DCUN1D4
212875_s_at	C2CD2
212917_x_at	RECQL
212922_s_at	SMYD2
212944_at	SLC5A3
212956_at	TBC1D9
212960_at	TBC1D9
212973_at	RPIA
212978_at	LRRC8B
212980_at	USP34
213002_at	MARCKS
213009_s_at	TRIM37
213011_s_at	TPI1
213060_s_at	CHI3L2
213101_s_at	ACTR3
213102_at	ACTR3
213110_s_at	COL4A5
213122_at	TSPYL5
213164_at	SLC5A3
213224_s_at	NCRNA00081
213226_at	CCNA2
213234_at	KIAA1467
213245_at	ADCY1
213272_s_at	TMEM159
213304_at	FAM179B
213305_s_at	PPP2R5C
213310_at	EIF2C2
213334_x_at	HAUS7
213338_at	TMEM158
213358_at	KIAA0802
213366_x_at	ATP5C1
213397_x_at	RNASE4
213404_s_at	RHEB
213432_at	MUC5B
213453_x_at	GAPDH
213457_at	MFHAS1
213524_s_at	G0S2
213532_at	ADAM17
213554_s_at	CDV3
213564_x_at	LDHB
213577_at	SQLE
213616_at	C18orf10
213617_s_at	C18orf10
213627_at	MAGED2
213664_at	SLC1A1
213693_s_at	MUC1
213699_s_at	YWHAQ
213702_x_at	ASAH1
213878_at	PYROXD1
213902_at	ASAH1
213906_at	MYBL1
213911_s_at	H2AFZ
213923_at	RAP2B
213933_at	PTGER3
214022_s_at	IFITM1
214039_s_at	LAPTM4B
214051_at	TMSB15B
214053_at	ERBB4
214077_x_at	MEIS3P1
214107_x_at	LOC440434
214113_s_at	RBM8A
214141_x_at	SRSF7
214164_x_at	CA12
214196_s_at	TPP1
214251_s_at	NUMA1
214259_s_at	AKR7A2
214274_s_at	ACAA1
214383_x_at	KLHDC3
214428_x_at	C4A /// C4B /// LOC100509001
214431_at	GMPS
214440_at	NAT1
214455_at	HIST1H2BC
214456_x_at	SAA1 /// SAA2
214527_s_at	PQBP1
214531_s_at	SNX1
214552_s_at	RABEP1
214594_x_at	ATP8B1
214657_s_at	NEAT1
214658_at	TMED7
214683_s_at	CLK1 /// PPIL3
214703_s_at	MAN2B2
214710_s_at	CCNB1
214948_s_at	TMF1
214949_at
215071_s_at	HIST1H2AC
215165_x_at	UMPS
215227_x_at	ACP1
215729_s_at	VGLL1
215867_x_at	CA12
215945_s_at	TRIM2
216033_s_at	FYN
216041_x_at	GRN
216092_s_at	SLC7A8
216212_s_at	DKC1
216236_s_at	SLC2A14 /// SLC2A3
216237_s_at	MCM5
216248_s_at	NR4A2
216264_s_at	LAMB2
216381_x_at	AKR7A3
216565_x_at
216640_s_at	PDIA6
216863_s_at	MORC2
216952_s_at	LMNB2
216977_x_at	SNRPA1
217014_s_at	AZGP1
217028_at	CXCR4
217356_s_at	PGK1
217398_x_at	GAPDH
217724_at	SERBP1
217725_x_at	SERBP1
217733_s_at	TMSB10
217755_at	HN1
217762_s_at	RAB31
217763_s_at	RAB31
217764_s_at	RAB31
217832_at	SYNCRIP
217834_s_at	SYNCRIP
217838_s_at	EVL
217889_s_at	CYBRD1
217894_at	KCTD3
217906_at	KLHDC2
217912_at	DUS1L
217938_s_at	KCMF1
217946_s_at	SAE1
217948_at	FAM127B
217957_at	C16orf80
217965_s_at	SAP30BP
217972_at	CHCHD3
217988_at	CCNB1IP1
217990_at	GMPR2
218005_at	ZNF22
218006_s_at	ZNF22
218007_s_at	RPS27L
218009_s_at	PRC1
218014_at	NUP85
218027_at	MRPL15
218039_at	NUSAP1
218049_s_at	MRPL13
218051_s_at	NT5DC2
218057_x_at	COX4NB
218073_s_at	TMEM48
218080_x_at	FAF1
218092_s_at	AGFG1
218094_s_at	DBNDD2 /// SYS1 /// SYS1-DBNDD2
218140_x_at	SRPRB
218147_s_at	GLT8D1
218151_x_at	GPR172A
218156_s_at	TSR1
218181_s_at	MAP4K4
218187_s_at	C8orf33
218195_at	C6orf211
218205_s_at	MKNK2
218210_at	FN3KRP
218211_s_at	MLPH
218217_at	SCPEP1
218236_s_at	PRKD3
218238_at	GTPBP4
218239_s_at	GTPBP4
218256_s_at	NUP54
218259_at	MKL2
218295_s_at	NUP50
218308_at	TACC3
218320_s_at	NDUFB11
218350_s_at	GMNN
218355_at	KIF4A
218376_s_at	MICAL1
218397_at	FANCL
218398_at	MRPS30
218401_s_at	ZNF281
218409_s_at	DNAJC1
218424_s_at	STEAP3
218437_s_at	LZTFL1
218447_at	C16orf61
218450_at	HEBP1
218482_at	ENY2
218486_at	KLF11
218490_s_at	ZNF302
218510_x_at	FAM134B
218532_s_at	FAM134B
218542_at	CEP55
218594_at	HEATR1
218613_at	PSD3
218654_s_at	MRPS33
218662_s_at	NCAPG
218670_at	PUS1
218684_at	LRRC8D
218692_at	SYBU
218695_at	EXOSC4
218726_at	HJURP
218733_at	MSL2
218755_at	KIF20A
218769_s_at	ANKRA2
218782_s_at	ATAD2
218802_at	CCDC109B
218806_s_at	VAV3
218807_at	VAV3
218829_s_at	CHD7
218877_s_at	TRMT11
218883_s_at	MLF1IP
218897_at	TMEM177
218921_at	SIGIRR
218932_at	ZNHIT6
218947_s_at	MTPAP
218951_s_at	PLCXD1
218976_at	DNAJC12
218992_at	C9orf46
219000_s_at	DSCC1
219004_s_at	C21orf45
219010_at	C1orf106
219043_s_at	LOC285359 /// PDCL3
219065_s_at	DPY30 /// MEMO1
219087_at	ASPN
219110_at	GAR1
219115_s_at	IL20RA
219123_at	ZNF232
219148_at	PBK
219158_s_at	NAA15
219161_s_at	CKLF
219162_s_at	MRPL11
219197_s_at	SCUBE2
219206_x_at	TMBIM4
219212_at	HSPA14
219215_s_at	SLC39A4
219225_at	PGBD5
219253_at	TMEM185B
219257_s_at	SPHK1
219276_x_at	C9orf82
219286_s_at	RBM15
219317_at	POLI
219359_at	ATHL1
219402_s_at	DERL1
219410_at	TMEM45A
219489_s_at	NXN
219492_at	CHIC2
219497_s_at	BCL11A
219555_s_at	CENPN
219580_s_at	TMC5
219588_s_at	NCAPG2
219675_s_at	UXS1
219682_s_at	TBX3
219734_at	SIDT1
219786_at	MTL5
219802_at	PYROXD1
219806_s_at	C11orf75
219862_s_at	NARF
219869_s_at	SLC39A8
219918_s_at	ASPM
219933_at	GLRX2
219978_s_at	NUSAP1
220085_at	HELLS
220094_s_at	CCDC90A
220134_x_at	FAM176B
220230_s_at	CYB5R2
220295_x_at	DEPDC1
220425_x_at	ROPN1B
220559_at	EN1
220624_s_at	ELF5
220625_s_at	ELF5
220642_x_at	GPR89A /// GPR89B /// GPR89C
220651_s_at	MCM10
220741_s_at	PPA2
220840_s_at	C1orf112
220865_s_at	PDSS1
221016_s_at	TCF7L1
221139_s_at	CSAD
221193_s_at	ZCCHC10
221410_x_at	PCDHB3
221436_s_at	CDCA3
221505_at	ANP32E
221510_s_at	GLS
221520_s_at	CDCA8
221526_x_at	PARD3
221538_s_at	PLXNA1
221539_at	EIF4EBP1
221570_s_at	METTL5
221577_x_at	GDF15
221579_s_at	NUDT3
221591_s_at	FAM64A
221641_s_at	ACOT9
221667_s_at	HSPB8
221676_s_at	CORO1C
221677_s_at	DONSON
221710_x_at	FAM176B
221765_at	UGCG
221808_at	RAB9A
221823_at	C5orf30
221825_at	ANGEL2
221830_at	RAP2A
221872_at	RARRES1
221874_at	KIAA1324
222035_s_at	PAPOLA
222036_s_at	MCM4
222037_at	MCM4
222103_at	ATF1
222125_s_at	P4HTM
222155_s_at	GPR172A
222158_s_at	PPPDE1
222231_s_at	LRRC59
33132_at	CPSF1
34868_at	SMG5
36499_at	CELSR2
37005_at	NBL1
40016_g_at	MAST4
41660_at	CELSR1
52940_at	LOC100294402 /// SIGIRR
55692_at	ELMO2
58696_at	EXOSC4
63825_at	ABHD2
823_at	CX3CL1
91684_g_at	EXOSC4
AFFX-HUMGAPDH/M33197_5_at	GAPDH
AFFX-HUMGAPDH/M33197_M_at	GAPDH

## Sheet: super-delta
Probe set	Gene symbol	Full significant gene list
1053_at	RFC2
1438_at	EPHB3
200008_s_at	GDI2
200009_at	GDI2
200039_s_at	PSMB2
200052_s_at	ILF2
200073_s_at	HNRNPD
200600_at	MSN
200632_s_at	NDRG1
200634_at	PFN1
200635_s_at	PTPRF
200637_s_at	PTPRF
200638_s_at	YWHAZ
200639_s_at	YWHAZ
200640_at	YWHAZ
200641_s_at	YWHAZ
200657_at	SLC25A5
200658_s_at	PHB
200660_at	S100A11
200669_s_at	UBE2D3
200670_at	XBP1
200671_s_at	SPTBN1
200678_x_at	GRN
200687_s_at	SF3B3
200693_at	YWHAQ
200711_s_at	SKP1
200729_s_at	ACTR2
200740_s_at	SUMO3
200747_s_at	NUMA1
200750_s_at	RAN
200783_s_at	STMN1
200790_at	ODC1
200804_at	TMBIM6
200810_s_at	CIRBP
200811_at	CIRBP
200822_x_at	TPI1
200824_at	GSTP1
200853_at	H2AFZ
200862_at	DHCR24
200868_s_at	RNF114
200896_x_at	HDGF
200913_at	PPM1G
200916_at	TAGLN2
200923_at	LGALS3BP
200934_at	DEK
200956_s_at	SSRP1
200957_s_at	SSRP1
200980_s_at	PDHA1
200996_at	ACTR3
200998_s_at	CKAP4
201001_s_at	TMEM189-UBE2V1 /// UBE2V1
201011_at	RPN1
201012_at	ANXA1
201013_s_at	PAICS
201014_s_at	PAICS
201016_at	EIF1AX
201019_s_at	EIF1AX
201027_s_at	EIF5B
201028_s_at	CD99
201029_s_at	CD99
201030_x_at	LDHB
201035_s_at	HADH
201037_at	PFKP
201041_s_at	DUSP1
201061_s_at	STOM
201063_at	RCN1
201064_s_at	PABPC4
201088_at	KPNA2
201099_at	USP9X
201108_s_at	THBS1
201109_s_at	THBS1
201110_s_at	THBS1
201111_at	CSE1L
201112_s_at	CSE1L
201114_x_at	PSMA7
201128_s_at	ACLY
201138_s_at	SSB
201139_s_at	SSB
201141_at	GPNMB
201169_s_at	BHLHE40
201180_s_at	GNAI3
201195_s_at	SLC7A5
201197_at	AMD1
201201_at	CSTB
201202_at	PCNA
201206_s_at	RRBP1
201215_at	PLS3
201286_at	SDC1
201287_s_at	SDC1
201291_s_at	TOP2A
201292_at	TOP2A
201306_s_at	ANP32B
201309_x_at	C5orf13
201310_s_at	C5orf13
201313_at	ENO2
201315_x_at	IFITM2
201323_at	EBNA1BP2
201360_at	CST3
201362_at	IVNS1ABP
201381_x_at	CACYBP
201384_s_at	NBR1
201387_s_at	UCHL1
201388_at	PSMD3
201397_at	PHGDH
201426_s_at	VIM
201428_at	CLDN4
201433_s_at	PTDSS1
201435_s_at	EIF4E
201453_x_at	RHEB
201454_s_at	NPEPPS
201455_s_at	NPEPPS
201478_s_at	DKC1
201479_at	DKC1
201487_at	CTSC
201508_at	IGFBP4
201515_s_at	TSN
201520_s_at	GRSF1
201528_at	RPA1
201529_s_at	RPA1
201543_s_at	SAR1A
201555_at	MCM3
201564_s_at	FSCN1
201565_s_at	ID2
201577_at	NME1
201579_at	FAT1
201584_s_at	DDX39
201589_at	SMC1A
201596_x_at	KRT18
201599_at	OAT
201601_x_at	IFITM1
201618_x_at	GPAA1
201621_at	NBL1
201629_s_at	ACP1
201631_s_at	IER3
201639_s_at	CPSF1
201666_at	TIMP1
201667_at	GJA1
201668_x_at	MARCKS
201669_s_at	MARCKS
201670_s_at	MARCKS
201695_s_at	PNP
201705_at	PSMD7
201713_s_at	RANBP2
201714_at	TUBG1
201718_s_at	EPB41L2
201720_s_at	LAPTM5
201725_at	CDC123
201739_at	SGK1
201744_s_at	LUM
201754_at	COX6C
201755_at	MCM5
201757_at	NDUFS5 /// RPL10
201760_s_at	WSB2
201761_at	MTHFD2
201774_s_at	NCAPD2
201795_at	LBR
201825_s_at	SCCPDH
201827_at	SMARCD2
201833_at	HDAC2
201848_s_at	BNIP3
201853_s_at	CDC25B
201860_s_at	PLAT
201890_at	RRM2
201896_s_at	PSRC1
201897_s_at	CKS1B
201916_s_at	SEC63
201923_at	PRDX4
201930_at	MCM6
201938_at	CDK2AP1
201963_at	ACSL1
201968_s_at	PGM1
201970_s_at	NASP
201980_s_at	RSU1
202001_s_at	NDUFA6
202003_s_at	ACAA2
202035_s_at	SFRP1
202036_s_at	SFRP1
202037_s_at	SFRP1
202043_s_at	SMS
202054_s_at	ALDH3A2
202077_at	NDUFAB1
202088_at	SLC39A6
202089_s_at	SLC39A6
202095_s_at	BIRC5
202096_s_at	TSPO
202107_s_at	MCM2
202133_at	WWTR1
202139_at	AKR7A2
202145_at	LY6E
202165_at	PPP1R2
202172_at	VEZF1
202173_s_at	VEZF1
202177_at	GAS6
202180_s_at	MVP
202181_at	KIAA0247
202188_at	NUP93
202200_s_at	SRPK1
202207_at	ARL4C
202218_s_at	FADS2
202233_s_at	UQCRH
202236_s_at	SLC16A1
202243_s_at	PSMB4
202244_at	PSMB4
202246_s_at	CDK4
202251_at	PRPF3
202261_at	VPS72
202269_x_at	GBP1
202270_at	GBP1
202274_at	ACTG2
202282_at	HSD17B10
202284_s_at	CDKN1A
202308_at	SREBF1
202341_s_at	TRIM2
202342_s_at	TRIM2
202343_x_at	COX5B
202345_s_at	FABP5
202352_s_at	PSMD12
202357_s_at	CFB
202370_s_at	CBFB
202397_at	NUTF2
202409_at	IGF2 /// INS-IGF2
202412_s_at	USP1
202413_s_at	USP1
202427_s_at	BRP44
202428_x_at	DBI
202454_s_at	ERBB3
202458_at	PRSS23
202483_s_at	RANBP1
202504_at	TRIM29
202506_at	SSFA2
202511_s_at	ATG5
202519_at	MLXIP
202554_s_at	GSTM3
202580_x_at	FOXM1
202589_at	TYMS
202591_s_at	SSBP1
202599_s_at	NRIP1
202600_s_at	NRIP1
202613_at	CTPS
202619_s_at	PLOD2
202620_s_at	PLOD2
202623_at	EAPP
202633_at	TOPBP1
202656_s_at	SERTAD2
202657_s_at	SERTAD2
202677_at	RASA1
202687_s_at	TNFSF10
202688_at	TNFSF10
202690_s_at	SNRPD1
202697_at	NUDT21
202705_at	CCNB2
202706_s_at	UMPS
202708_s_at	HIST2H2BE
202728_s_at	LTBP1
202729_s_at	LTBP1
202754_at	R3HDM1
202779_s_at	UBE2S
202814_s_at	HEXIM1
202833_s_at	SERPINA1
202854_at	HPRT1
202858_at	U2AF1
202859_x_at	IL8
202862_at	FAH
202870_s_at	CDC20
202887_s_at	DDIT4
202889_x_at	MAP7
202899_s_at	SRSF3
202911_at	MSH6
202912_at	ADM
202917_s_at	S100A8
202931_x_at	BIN1
202932_at	YES1
202933_s_at	YES1
202934_at	HK2
202935_s_at	SOX9
202936_s_at	SOX9
202946_s_at	BTBD3
202951_at	STK38
202954_at	UBE2C
202982_s_at	ACOT1 /// ACOT2
202983_at	HLTF
202986_at	ARNT2
203024_s_at	C5orf15
203029_s_at	PTPRN2
203037_s_at	MTSS1
203064_s_at	FOXK2
203066_at	CHST15
203087_s_at	KIF2A
203088_at	FBLN5
203108_at	GPRC5A
203120_at	TP53BP2
203126_at	IMPA2
203130_s_at	KIF5C
203132_at	RB1
203139_at	DAPK1
203143_s_at	KIAA0040
203145_at	SPAG5
203176_s_at	TFAM
203213_at	CDK1
203214_x_at	CDK1
203215_s_at	MYO6
203216_s_at	MYO6
203221_at	TLE1
203227_s_at	TSPAN31
203255_at	FBXO11
203259_s_at	HDDC2
203284_s_at	HS2ST1
203287_at	LAD1
203304_at	BAMBI
203315_at	NCK2
203336_s_at	ITGB1BP1
203344_s_at	RBBP8
203345_s_at	MTF2
203355_s_at	PSD3
203358_s_at	EZH2
203362_s_at	MAD2L1
203364_s_at	ATG13
203373_at	SOCS2
203400_s_at	TF
203401_at	PRPS2
203405_at	PSMG1
203413_at	NELL2
203414_at	MMD
203417_at	MFAP2
203418_at	CCNA2
203423_at	RBP1
203428_s_at	ASF1A
203432_at	TMPO
203438_at	STC2
203439_s_at	STC2
203453_at	SCNN1A
203476_at	TPBG
203485_at	RTN1
203496_s_at	MED1
203534_at	LSM1
203535_at	S100A9
203548_s_at	LPL
203554_x_at	PTTG1
203560_at	GGH
203570_at	LOXL1
203571_s_at	C10orf116
203574_at	NFIL3
203588_s_at	TFDP2
203593_at	CD2AP
203608_at	ALDH5A1
203614_at	UTP14C
203625_x_at	SKP2
203627_at	IGF1R
203628_at	IGF1R
203632_s_at	GPRC5B
203664_s_at	POLR2D
203675_at	NUCB2
203685_at	BCL2
203687_at	CX3CL1
203693_s_at	E2F3
203696_s_at	RFC2
203702_s_at	TTLL4
203705_s_at	FZD7
203706_s_at	FZD7
203710_at	ITPR1
203755_at	BUB1B
203758_at	CTSO
203764_at	DLGAP5
203788_s_at	SEMA3C
203789_s_at	SEMA3C
203791_at	DMXL1
203856_at	VRK1
203882_at	IRF9
203895_at	PLCB4
203909_at	SLC9A6
203919_at	TCEA2
203928_x_at	MAPT
203929_s_at	MAPT
203931_s_at	MRPL12
203953_s_at	CLDN3
203963_at	CA12
203968_s_at	CDC6
203988_s_at	FUT8
204004_at	PAWR
204023_at	RFC4
204026_s_at	ZWINT
204029_at	CELSR2
204033_at	TRIP13
204044_at	QPRT
204045_at	TCEAL1
204049_s_at	PHACTR2
204059_s_at	ME1
204060_s_at	PRKX /// PRKY
204061_at	PRKX
204070_at	RARRES3
204082_at	PBX3
204086_at	PRAME
204087_s_at	SLC5A6
204088_at	P2RX4
204092_s_at	AURKA
204093_at	CCNH
204094_s_at	TSC22D2
204126_s_at	CDC45
204127_at	RFC3
204146_at	RAD51AP1
204159_at	CDKN2C
204160_s_at	ENPP4
204162_at	NDC80
204170_s_at	CKS2
204228_at	PPIH
204244_s_at	DBF4
204256_at	ELOVL6
204259_at	MMP7
204304_s_at	PROM1
204315_s_at	GTSE1
204318_s_at	GTSE1
204319_s_at	RGS10
204320_at	COL11A1
204326_x_at	MT1X
204345_at	COL16A1
204348_s_at	AK4
204352_at	TRAF5
204354_at	POT1
204364_s_at	REEP1
204379_s_at	FGFR3
204400_at	EFS
204417_at	GALC
204444_at	KIF11
204457_s_at	GAS1
204497_at	ADCY9
204508_s_at	CA12
204533_at	CXCL10
204540_at	EEF1A2
204547_at	RAB40B
204558_at	RAD54L
204559_s_at	LSM7
204580_at	MMP12
204607_at	HMGCS2
204613_at	PLCG2
204615_x_at	IDI1
204622_x_at	NR4A2
204623_at	TFF3
204634_at	NEK4
204667_at	FOXA1
204675_at	SRD5A1
204679_at	KCNK1
204681_s_at	RAPGEF5
204686_at	IRS1
204688_at	SGCE
204695_at	CDC25A
204703_at	IFT88
204725_s_at	NCK1
204751_x_at	DSC2
204767_s_at	FEN1
204768_s_at	FEN1
204822_at	TTK
204825_at	MELK
204862_s_at	NME3
204863_s_at	IL6ST
204864_s_at	IL6ST
204881_s_at	UGCG
204900_x_at	SAP30
204908_s_at	BCL3
204913_s_at	SOX11
204914_s_at	SOX11
204915_s_at	SOX11
204934_s_at	HPN
204962_s_at	CENPA
204992_s_at	PFN2
205005_s_at	NMT2
205006_s_at	NMT2
205009_at	TFF1
205011_at	VWA5A
205029_s_at	FABP7
205030_at	FABP7
205034_at	CCNE2
205044_at	GABRP
205046_at	CENPE
205051_s_at	KIT
205066_s_at	ENPP1
205074_at	SLC22A5
205081_at	CRIP1
205129_at	NPM3
205158_at	RNASE4
205160_at	PEX11A
205161_s_at	PEX11A
205186_at	DNALI1
205206_at	KAL1
205221_at	HGD
205225_at	ESR1
205239_at	AREG
205240_at	GPSM2
205246_at	PEX13
205273_s_at	PITRM1
205321_at	EIF2S3
205326_at	RAMP3
205339_at	STIL
205347_s_at	TMSB15A
205350_at	CRABP1
205352_at	SERPINI1
205361_s_at	PFDN4
205364_at	ACOX2
205379_at	CBR3
205380_at	PDZK1
205399_at	DCLK1
205428_s_at	CALB2
205441_at	OCEL1
205442_at	MFAP3L
205462_s_at	HPCAL1
205475_at	SCRG1
205480_s_at	UGP2
205487_s_at	VGLL1
205509_at	CPB1
205548_s_at	BTG3
205567_at	CHST1
205573_s_at	SNX7
205590_at	RASGRP1
205593_s_at	PDE9A
205596_s_at	SMURF2
205597_at	SLC44A4
205644_s_at	SNRPG
205710_at	LRP2
205713_s_at	COMP
205778_at	KLK7
205862_at	GREB1
205916_at	S100A7
205967_at	HIST1H4C
206023_at	NMU
206055_s_at	SNRPA1
206074_s_at	HMGA1
206102_at	GINS1
206108_s_at	SRSF6
206197_at	NME5
206214_at	PLA2G7
206245_s_at	IVNS1ABP
206346_at	PRLR
206364_at	KIF14
206373_at	ZIC1
206383_s_at	G3BP2
206391_at	RARRES1
206392_s_at	RARRES1
206396_at	SLC1A1
206401_s_at	MAPT
206414_s_at	ASAP2
206469_x_at	AKR7A3
206509_at	PIP
206550_s_at	NUP155
206571_s_at	MAP4K4
206632_s_at	APOBEC3B
206754_s_at	CYP2B6 /// CYP2B7P1
206799_at	SCGB1D2
206858_s_at	HOXC6
207030_s_at	CSRP2
207039_at	CDKN2A
207121_s_at	MAPK6
207239_s_at	CDK16
207332_s_at	TFRC
207467_x_at	CAST
207469_s_at	PIR
207507_s_at	ATP5G3
207508_at	ATP5G3
207549_x_at	CD46
207604_s_at	SLC4A7
207614_s_at	CUL1
207668_x_at	PDIA6
207714_s_at	SERPINH1
207719_x_at	CEP170
207769_s_at	PQBP1
207828_s_at	CENPF
207847_s_at	MUC1
208029_s_at	LAPTM4B
208079_s_at	AURKA
208095_s_at	SRP72
208103_s_at	ANP32E
208152_s_at	DDX21
208436_s_at	IRF7
208451_s_at	C4A /// C4B /// LOC100509001
208540_x_at	S100A11
208607_s_at	SAA1 /// SAA2
208613_s_at	FLNB
208614_s_at	FLNB
208615_s_at	PTP4A2
208617_s_at	PTP4A2
208627_s_at	YBX1
208628_s_at	YBX1
208639_x_at	PDIA6
208650_s_at	CD24
208651_x_at	CD24
208672_s_at	SRSF3
208680_at	PRDX1
208682_s_at	MAGED2
208691_at	TFRC
208694_at	PRKDC
208711_s_at	CCND1
208712_at	CCND1
208714_at	NDUFV1
208739_x_at	SUMO2
208740_at	SAP18
208747_s_at	C1S
208760_at	UBE2I
208767_s_at	LAPTM4B
208781_x_at	SNX3
208787_at	MRPL3
208788_at	ELOVL5
208795_s_at	MCM7
208801_at	SRP72
208808_s_at	HMGB2
208820_at	PTK2
208840_s_at	G3BP2
208841_s_at	G3BP2
208847_s_at	ADH5
208870_x_at	ATP5C1
208873_s_at	REEP5
208881_x_at	IDI1
208895_s_at	DDX18
208896_at	DDX18
208897_s_at	DDX18
208912_s_at	CNP
208928_at	POR
208935_s_at	LGALS8
208937_s_at	ID1
208939_at	SEPHS1
208940_at	SEPHS1
208941_s_at	SEPHS1
208952_s_at	LARP4B
208953_at	LARP4B
208962_s_at	FADS1
208973_at	ERI3
209008_x_at	KRT8
209024_s_at	SYNCRIP
209025_s_at	SYNCRIP
209026_x_at	TUBB
209031_at	CADM1
209043_at	PAPSS1
209052_s_at	WHSC1
209053_s_at	WHSC1
209076_s_at	WDR45L
209114_at	TSPAN1
209122_at	PLIN2
209123_at	QDPR
209167_at	GPM6B
209170_s_at	GPM6B
209173_at	AGR2
209183_s_at	C10orf10
209185_s_at	IRS2
209191_at	TUBB6
209201_x_at	CXCR4
209204_at	LMO4
209205_s_at	LMO4
209213_at	CBR1
209218_at	SQLE
209220_at	GPC3
209230_s_at	NUPR1
209262_s_at	NR2F6
209267_s_at	SLC39A8
209268_at	VPS45
209278_s_at	TFPI2
209283_at	CRYAB
209289_at	NFIB
209290_s_at	NFIB
209309_at	AZGP1
209313_at	GPN1
209341_s_at	IKBKB
209365_s_at	ECM1
209388_at	PAPOLA
209389_x_at	DBI
209395_at	CHI3L1
209396_s_at	CHI3L1
209397_at	ME2
209408_at	KIF2C
209421_at	MSH2
209433_s_at	PPAT
209443_at	SERPINA5
209449_at	LSM2
209459_s_at	ABAT
209460_at	ABAT
209478_at	STRA13
209485_s_at	OSBPL1A
209511_at	POLR2F
209522_s_at	CRAT
209523_at	TAF2
209568_s_at	RGL1
209602_s_at	GATA3
209603_at	GATA3
209604_s_at	GATA3
209609_s_at	MRPL9
209623_at	MCCC2
209624_s_at	MCCC2
209642_at	BUB1
209644_x_at	CDKN2A
209669_s_at	SERBP1
209692_at	EYA2
209714_s_at	CDKN3
209760_at	KIAA0922
209771_x_at	CD24
209772_s_at	CD24
209773_s_at	RRM2
209785_s_at	PLA2G4C
209791_at	PADI2
209825_s_at	UCK2
209832_s_at	CDT1
209842_at	SOX10
209846_s_at	BTN3A2
209868_s_at	RBMS1
209882_at	RIT1
209899_s_at	PUF60
209900_s_at	SLC16A1
209911_x_at	HIST1H2BD
209916_at	DHTKD1
210024_s_at	UBE2E3
210046_s_at	IDH2
210052_s_at	TPX2
210074_at	CTSL2
210085_s_at	ANXA9
210087_s_at	MPZL1
210092_at	MAGOH
210093_s_at	MAGOH
210094_s_at	PARD3
210095_s_at	IGFBP3
210096_at	CYP4B1
210102_at	VWA5A
210105_s_at	FYN
210108_at	CACNA1D
210139_s_at	PMP22
210154_at	ME2
210222_s_at	RTN1
210334_x_at	BIRC5
210371_s_at	RBBP4
210466_s_at	SERBP1
210480_s_at	MYO6
210512_s_at	VEGFA
210513_s_at	VEGFA
210543_s_at	PRKDC
210559_s_at	CDK1
210594_x_at	MPZL1
210605_s_at	MFGE8
210613_s_at	SYNGR1
210639_s_at	ATG5
210648_x_at	SNX3
210691_s_at	CACYBP
210692_s_at	SLC43A3
210735_s_at	CA12
210766_s_at	CSE1L
210809_s_at	POSTN
210817_s_at	CALCOCO2
210821_x_at	CENPA
210854_x_at	SLC6A8
210933_s_at	FSCN1
210958_s_at	MAST4
210962_s_at	AKAP9
210970_s_at	IBTK
210978_s_at	TAGLN2
210980_s_at	ASAH1
210983_s_at	MCM7
211000_s_at	IL6ST
211023_at	PDHB
211025_x_at	COX5B
211042_x_at	MCAM
211060_x_at	GPAA1
211063_s_at	NCK1
211070_x_at	DBI
211071_s_at	MLLT11
211084_x_at	PRKD3
211126_s_at	CSRP2
211137_s_at	ATP2C1
211284_s_at	GRN
211323_s_at	ITPR1
211421_s_at	RET
211423_s_at	SC5DL
211429_s_at	SERPINA1
211450_s_at	MSH6
211475_s_at	BAG1
211506_s_at	IL8
211519_s_at	KIF2C
211527_x_at	VEGFA
211574_s_at	CD46
211594_s_at	MRPL9
211596_s_at	LRIG1
211615_s_at	LRPPRC
211623_s_at	FBL
211635_x_at	IGHA1 /// IGHA2 /// IGHD /// IGHG1 /// IGHG3 /// IGHG4 /// IGHM /// IGHV4-31 /// LOC100133862
211637_x_at	IGHA1 /// IGHA2 /// IGHD /// IGHG1 /// IGHG3 /// IGHG4 /// IGHM /// IGHV3-23 /// IGHV4-31 /// IGHV4-59 /// LOC100126583
211644_x_at	IGK@ /// IGKC
211672_s_at	ARPC4
211675_s_at	MDFIC
211686_s_at	MAK16
211695_x_at	MUC1
211712_s_at	ANXA9
211714_x_at	TUBB
211725_s_at	BID
211761_s_at	CACYBP
211762_s_at	KPNA2
211763_s_at	UBE2B
211814_s_at	CCNE2
211919_s_at	CXCR4
211931_s_at	HNRNPA3 /// HNRNPA3P1
211945_s_at	ITGB1
211964_at	COL4A2
211966_at	COL4A2
211967_at	TMEM123
211971_s_at	LRPPRC
211980_at	COL4A1
212012_at	PXDN
212013_at	PXDN
212020_s_at	MKI67
212021_s_at	MKI67
212022_s_at	MKI67
212055_at	C18orf10
212058_at	SR140
212071_s_at	SPTBN1
212095_s_at	MTUS1
212096_s_at	MTUS1
212141_at	MCM4
212142_at	MCM4
212174_at	AK2
212175_s_at	AK2
212190_at	SERPINE2
212195_at	IL6ST
212196_at	IL6ST
212209_at	MED13L
212219_at	PSME4
212247_at	NUP205
212255_s_at	ATP2C1
212274_at	LPIN1
212276_at	LPIN1
212279_at	TMEM97
212281_s_at	TMEM97
212282_at	TMEM97
212320_at	TUBB
212327_at	LIMCH1
212328_at	LIMCH1
212330_at	TFDP1
212344_at	SULF1
212350_at	TBC1D1
212353_at	SULF1
212354_at	SULF1
212368_at	ZNF292
212371_at	PPPDE1
212411_at	IMP4
212426_s_at	YWHAQ
212444_at
212445_s_at	NEDD4L
212462_at	MYST4
212470_at	SPAG9
212492_s_at	KDM4B
212495_at	KDM4B
212496_s_at	KDM4B
212501_at	CEBPB
212508_at	MOAP1
212539_at	CHD1L
212543_at	AIM1
212563_at	BOP1
212581_x_at	GAPDH
212586_at	CAST
212589_at	RRAS2
212592_at	IGJ
212648_at	DHX29
212653_s_at	EHBP1
212680_x_at	PPP1R14B
212686_at	PPM1H
212687_at	LIMS1
212723_at	JMJD6
212730_at	SYNM
212736_at	C16orf45
212766_s_at	ISG20L2
212771_at	FAM171A1
212789_at	NCAPD3
212807_s_at	SORT1
212830_at	MEGF9
212846_at	RRP1B
212851_at	DCUN1D4
212875_s_at	C2CD2
212917_x_at	RECQL
212922_s_at	SMYD2
212944_at	SLC5A3
212956_at	TBC1D9
212958_x_at	PAM
212960_at	TBC1D9
212973_at	RPIA
212978_at	LRRC8B
212980_at	USP34
213002_at	MARCKS
213009_s_at	TRIM37
213011_s_at	TPI1
213060_s_at	CHI3L2
213101_s_at	ACTR3
213102_at	ACTR3
213110_s_at	COL4A5
213113_s_at	SLC43A3
213122_at	TSPYL5
213134_x_at	BTG3
213164_at	SLC5A3
213170_at	GPX7
213201_s_at	TNNT1
213224_s_at	NCRNA00081
213226_at	CCNA2
213234_at	KIAA1467
213245_at	ADCY1
213272_s_at	TMEM159
213304_at	FAM179B
213305_s_at	PPP2R5C
213310_at	EIF2C2
213334_x_at	HAUS7
213338_at	TMEM158
213358_at	KIAA0802
213366_x_at	ATP5C1
213397_x_at	RNASE4
213404_s_at	RHEB
213432_at	MUC5B
213453_x_at	GAPDH
213457_at	MFHAS1
213502_x_at	LOC91316
213524_s_at	G0S2
213532_at	ADAM17
213554_s_at	CDV3
213564_x_at	LDHB
213572_s_at	SERPINB1
213577_at	SQLE
213616_at	C18orf10
213617_s_at	C18orf10
213627_at	MAGED2
213664_at	SLC1A1
213693_s_at	MUC1
213699_s_at	YWHAQ
213702_x_at	ASAH1
213831_at	HLA-DQA1
213843_x_at	SLC6A8
213878_at	PYROXD1
213902_at	ASAH1
213906_at	MYBL1
213911_s_at	H2AFZ
213923_at	RAP2B
213933_at	PTGER3
214022_s_at	IFITM1
214039_s_at	LAPTM4B
214051_at	TMSB15B
214053_at	ERBB4
214077_x_at	MEIS3P1
214079_at	DHRS2
214104_at	GPR161
214107_x_at	LOC440434
214113_s_at	RBM8A
214141_x_at	SRSF7
214164_x_at	CA12
214196_s_at	TPP1
214240_at	GAL
214251_s_at	NUMA1
214274_s_at	ACAA1
214329_x_at	TNFSF10
214370_at	S100A8
214383_x_at	KLHDC3
214428_x_at	C4A /// C4B /// LOC100509001
214431_at	GMPS
214440_at	NAT1
214455_at	HIST1H2BC
214456_x_at	SAA1 /// SAA2
214527_s_at	PQBP1
214531_s_at	SNX1
214552_s_at	RABEP1
214594_x_at	ATP8B1
214657_s_at	NEAT1
214658_at	TMED7
214683_s_at	CLK1 /// PPIL3
214703_s_at	MAN2B2
214710_s_at	CCNB1
214777_at	IGKV4-1
214844_s_at	DOK5
214948_s_at	TMF1
214949_at
215071_s_at	HIST1H2AC
215165_x_at	UMPS
215223_s_at	SOD2
215227_x_at	ACP1
215690_x_at	GPAA1
215729_s_at	VGLL1
215867_x_at	CA12
215945_s_at	TRIM2
216033_s_at	FYN
216041_x_at	GRN
216092_s_at	SLC7A8
216212_s_at	DKC1
216236_s_at	SLC2A14 /// SLC2A3
216237_s_at	MCM5
216248_s_at	NR4A2
216264_s_at	LAMB2
216381_x_at	AKR7A3
216565_x_at
216640_s_at	PDIA6
216641_s_at	LAD1
216834_at	RGS1
216863_s_at	MORC2
216952_s_at	LMNB2
216976_s_at	RYK
216977_x_at	SNRPA1
216984_x_at	IGLV2-23
217014_s_at	AZGP1
217028_at	CXCR4
217227_x_at	IGLV1-40 /// IGLV1-44
217356_s_at	PGK1
217378_x_at
217398_x_at	GAPDH
217724_at	SERBP1
217725_x_at	SERBP1
217728_at	S100A6
217733_s_at	TMSB10
217755_at	HN1
217762_s_at	RAB31
217763_s_at	RAB31
217764_s_at	RAB31
217771_at	GOLM1
217809_at	BZW2
217832_at	SYNCRIP
217834_s_at	SYNCRIP
217838_s_at	EVL
217889_s_at	CYBRD1
217894_at	KCTD3
217906_at	KLHDC2
217912_at	DUS1L
217938_s_at	KCMF1
217946_s_at	SAE1
217948_at	FAM127B
217957_at	C16orf80
217965_s_at	SAP30BP
217972_at	CHCHD3
217988_at	CCNB1IP1
217990_at	GMPR2
218002_s_at	CXCL14
218005_at	ZNF22
218006_s_at	ZNF22
218007_s_at	RPS27L
218009_s_at	PRC1
218014_at	NUP85
218027_at	MRPL15
218039_at	NUSAP1
218049_s_at	MRPL13
218051_s_at	NT5DC2
218057_x_at	COX4NB
218073_s_at	TMEM48
218080_x_at	FAF1
218085_at	CHMP5
218092_s_at	AGFG1
218094_s_at	DBNDD2 /// SYS1 /// SYS1-DBNDD2
218095_s_at	TMEM165
218136_s_at	SLC25A37
218140_x_at	SRPRB
218147_s_at	GLT8D1
218151_x_at	GPR172A
218156_s_at	TSR1
218181_s_at	MAP4K4
218187_s_at	C8orf33
218195_at	C6orf211
218205_s_at	MKNK2
218210_at	FN3KRP
218211_s_at	MLPH
218217_at	SCPEP1
218236_s_at	PRKD3
218238_at	GTPBP4
218239_s_at	GTPBP4
218256_s_at	NUP54
218259_at	MKL2
218295_s_at	NUP50
218308_at	TACC3
218319_at	PELI1
218320_s_at	NDUFB11
218331_s_at	C10orf18
218336_at	PFDN2
218350_s_at	GMNN
218355_at	KIF4A
218376_s_at	MICAL1
218389_s_at	APH1A
218397_at	FANCL
218398_at	MRPS30
218401_s_at	ZNF281
218409_s_at	DNAJC1
218424_s_at	STEAP3
218437_s_at	LZTFL1
218447_at	C16orf61
218450_at	HEBP1
218482_at	ENY2
218486_at	KLF11
218490_s_at	ZNF302
218510_x_at	FAM134B
218532_s_at	FAM134B
218542_at	CEP55
218545_at	CCDC91
218594_at	HEATR1
218613_at	PSD3
218654_s_at	MRPS33
218662_s_at	NCAPG
218670_at	PUS1
218678_at	NES
218684_at	LRRC8D
218692_at	SYBU
218695_at	EXOSC4
218726_at	HJURP
218733_at	MSL2
218755_at	KIF20A
218769_s_at	ANKRA2
218782_s_at	ATAD2
218793_s_at	SCML1
218802_at	CCDC109B
218806_s_at	VAV3
218807_at	VAV3
218829_s_at	CHD7
218856_at	TNFRSF21
218868_at	ACTR3B
218877_s_at	TRMT11
218883_s_at	MLF1IP
218897_at	TMEM177
218921_at	SIGIRR
218932_at	ZNHIT6
218947_s_at	MTPAP
218951_s_at	PLCXD1
218952_at	PCSK1N
218963_s_at	KRT23
218976_at	DNAJC12
218990_s_at	SPRR3
218992_at	C9orf46
219000_s_at	DSCC1
219004_s_at	C21orf45
219010_at	C1orf106
219043_s_at	LOC285359 /// PDCL3
219065_s_at	DPY30 /// MEMO1
219087_at	ASPN
219110_at	GAR1
219115_s_at	IL20RA
219123_at	ZNF232
219148_at	PBK
219158_s_at	NAA15
219161_s_at	CKLF
219162_s_at	MRPL11
219197_s_at	SCUBE2
219206_x_at	TMBIM4
219212_at	HSPA14
219215_s_at	SLC39A4
219225_at	PGBD5
219253_at	TMEM185B
219257_s_at	SPHK1
219276_x_at	C9orf82
219286_s_at	RBM15
219317_at	POLI
219342_at	CASD1
219359_at	ATHL1
219402_s_at	DERL1
219410_at	TMEM45A
219489_s_at	NXN
219492_at	CHIC2
219497_s_at	BCL11A
219555_s_at	CENPN
219580_s_at	TMC5
219588_s_at	NCAPG2
219648_at	MREG
219675_s_at	UXS1
219682_s_at	TBX3
219734_at	SIDT1
219786_at	MTL5
219802_at	PYROXD1
219806_s_at	C11orf75
219862_s_at	NARF
219869_s_at	SLC39A8
219872_at	FAM198B
219918_s_at	ASPM
219933_at	GLRX2
219978_s_at	NUSAP1
220085_at	HELLS
220094_s_at	CCDC90A
220134_x_at	FAM176B
220230_s_at	CYB5R2
220295_x_at	DEPDC1
220329_s_at	RMND1
220425_x_at	ROPN1B
220559_at	EN1
220624_s_at	ELF5
220625_s_at	ELF5
220642_x_at	GPR89A /// GPR89B /// GPR89C
220651_s_at	MCM10
220741_s_at	PPA2
220768_s_at	CSNK1G3
220840_s_at	C1orf112
220865_s_at	PDSS1
221016_s_at	TCF7L1
221059_s_at	COTL1
221139_s_at	CSAD
221193_s_at	ZCCHC10
221261_x_at	MAGED4 /// MAGED4B
221410_x_at	PCDHB3
221436_s_at	CDCA3
221505_at	ANP32E
221510_s_at	GLS
221520_s_at	CDCA8
221521_s_at	GINS2
221526_x_at	PARD3
221528_s_at	ELMO2
221538_s_at	PLXNA1
221539_at	EIF4EBP1
221558_s_at	LEF1
221570_s_at	METTL5
221577_x_at	GDF15
221579_s_at	NUDT3
221586_s_at	E2F5
221591_s_at	FAM64A
221641_s_at	ACOT9
221667_s_at	HSPB8
221676_s_at	CORO1C
221677_s_at	DONSON
221698_s_at	CLEC7A
221710_x_at	FAM176B
221765_at	UGCG
221808_at	RAB9A
221823_at	C5orf30
221825_at	ANGEL2
221830_at	RAP2A
221872_at	RARRES1
221874_at	KIAA1324
221923_s_at	NPM1
222035_s_at	PAPOLA
222036_s_at	MCM4
222037_at	MCM4
222103_at	ATF1
222125_s_at	P4HTM
222140_s_at	GPR89A /// GPR89B /// GPR89C
222155_s_at	GPR172A
222158_s_at	PPPDE1
222231_s_at	LRRC59
266_s_at	CD24
33132_at	CPSF1
34868_at	SMG5
36499_at	CELSR2
36936_at	TSTA3
37005_at	NBL1
37892_at	COL11A1
40016_g_at	MAST4
41660_at	CELSR1
46665_at	SEMA4C
52940_at	LOC100294402 /// SIGIRR
55692_at	ELMO2
58696_at	EXOSC4
63825_at	ABHD2
823_at	CX3CL1
91684_g_at	EXOSC4
AFFX-HUMGAPDH/M33197_3_at	GAPDH
AFFX-HUMGAPDH/M33197_5_at	GAPDH
AFFX-HUMGAPDH/M33197_M_at	GAPDH

## Sheet: Up- and down- regulations
		Global	Median-IQR	Quantile	Cyclic Loess	Super-delta
Down-regulation	Raw	802	788	800	837	940
	BH adjusted	676	658	683	709	855
	Bonferroni adjusted	161	148	166	170	335
Up-regulation	Raw	407	402	395	394	417
	BH adjusted	356	345	338	339	383
	Bonferroni adjusted	97	87	84	77	128
