# Supplementary material for: Super-delta: a new differential gene expression analysis procedure with robust data normalization
Source: BMC Bioinformatics. 2017 Dec 21;18:582. doi: 10.1186/s12859-017-1992-2 (PMC5740711; doi:10.1186/s12859-017-1992-2)
Supplement: Supplementary file 3 — Top 30 significant genes’ annotation. This file includes biological annotation of the 30 most significant genes, detected by each method, sorted by the magnitude of t-statistics. (XLSX 39 kb) [file 12859_2017_1992_MOESM3_ESM.xlsx]

## Sheet: Top30_Global
Probe set name	Gene symbol	Annotation	t-statistic
204703_at	IFT88	This gene encodes a member of the tetratrico peptide repeat (TPR) family. Mutations of a similar gene in mouse can cause polycystic kidney disease. Two transcript variants encoding distinct isoforms have been identified for this gene. Diseases associated with IFT88 include orofaciodigital syndrome i and polycystic kidney disease. Among its related pathways are Signaling by GPCR and Organelle biog…	8.704
205441_at	OCEL1	Not much information available about this gene (surprising!) 1. Neilsen et. Al. Mutant p53 uses p63 as a molecular chaperone to alter gene expression and induce a pro-invasive secretome	8.421
201930_at	MCM6	MCM6 is one of the highly conserved mini-chromosome maintenance proteins (MCM) that are essential for the initiation of eukaryotic genome replication. Link to breast cancer: 1. Van't Veer, Laura J., et al. "Gene expression profiling predicts clinical outcome of breast cancer." nature 415.6871 (2002): 530-536. 2. Sotiriou, Christos, et al. "Breast cancer classification and prognosis based on gene …	-7.983
208628_s_at	YBX1	YBX1 (Y Box Binding Protein 1) is a Protein Coding gene. Diseases associated with YBX1 include liposarcoma and breast cancer. Among its related pathways are Signaling events mediated by PTP1B and Translational Control. GO annotations related to this gene include nucleic acid binding and transcription factor activity, sequence-specific DNA binding. An important paralog of this gene is YBX2. 1. Str…	-7.695
218437_s_at	LZTFL1	This gene encodes a ubiquitously expressed protein that localizes to the cytoplasm. This protein interacts with Bardet-Biedl Syndrome (BBS) proteins and, through its interaction with BBS protein complexes, regulates protein trafficking to the ciliary membrane. Nonsense mutations in this gene cause a form of Bardet-Biedl Syndrome; a ciliopathy characterized in part by polydactyly, obesity, cogniti…	7.646
212736_at	C16orf45	This gene has 11 transcripts (splice variants), 1 gene allele, 62 orthologues, is a member of 1 Ensembl protein family and is associated with 5 phenotypes. C16orf45 (Chromosome 16 Open Reading Frame 45) is a Protein Coding gene. Not much literature available. 1.Partheen et. al. Expression analysis of stage III serous ovarian adenocarcinoma distinguishes a sub-group of survivors. This is the only …	7.249
206197_at	NME5	NME5 (NME/NM23 Family Member 5) is a Protein Coding gene. Among its related pathways are Carbon metabolism and Metabolism. GO annotations related to this gene include nucleoside diphosphate kinase activity. An important paralog of this gene is NME7. Does not seem to have NDK kinase activity. Confers protection from cell death by Bax and alters the cellular levels of several antioxidant enzymes in…	7.183
203554_x_at	PTTG1	PTTG1 (Pituitary Tumor-Transforming 1) is a Protein Coding gene. Diseases associated with PTTG1 include thymic hyperplasia and thyroid cancer, nonmedullary, 2. Among its related pathways are Cell Cycle, Mitotic and Integrated Pancreatic Cancer Pathway. GO annotations related to this gene include transcription factor activity, sequence-specific DNA binding and cysteine-type endopeptidase inhibitor…	-7.147
203143_s_at	KIAA0040	Not much description about this gene 1. Peng et. al. Tumor-Associated Galectin-3 Modulates the Function of Tumor-Reactive T Cells; 2. Jenssen et. al. Associations between gene expressions in breast cancer and patient survival	7.078
202107_s_at	MCM2	The protein encoded by this gene is one of the highly conserved mini-chromosome maintenance proteins (MCM) that are involved in the initiation of eukaryotic genome replication. The hexameric protein complex formed by MCM proteins is a key component of the pre-replication complex (pre_RC) and may be involved in the formation of replication forks and in the recruitment of other DNA replication rela…	-7.037
213911_s_at	H2AFZ	Histones are basic nuclear proteins that are responsible for the nucleosome structure of the chromosomal fiber in eukaryotes. Nucleosomes consist of approximately 146 bp of DNA wrapped around a histone octamer composed of pairs of each of the four core histones (H2A, H2B, H3, and H4). The chromatin fiber is further compacted through the interaction of a linker histone, H1, with the DNA between th…	-7.005
218692_at	SYBU	Syntabulin/GOLSYN is part of a kinesin motor-adaptor complex that is critical for the anterograde axonal transport of active zone components and contributes to activity-dependent presynaptic assembly during neuronal development. SYBU (Syntabulin (Syntaxin-Interacting)) is a Protein Coding gene. GO annotations related to this gene include microtubule binding and syntaxin-1 binding. An important pa…	7
204934_s_at	HPN	This gene encodes a type II transmembrane serine protease that may be involved in diverse cellular functions, including blood coagulation and the maintenance of cell morphology. Expression of the encoded protein is associated with the growth and progression of cancers, particularly prostate cancer. The protein is cleaved into a catalytic serine protease chain and a non-catalytic scavenger recepto…	6.964
208627_s_at	YBX1	Same as previous	-6.96
201685_s_at	TOX4	TOX4 (TOX High Mobility Group Box Family Member 4) is a Protein Coding gene. Among its related pathways are NF-kappaB Signaling. GO annotations related to this gene include chromatin binding. An important paralog of this gene is SSRP1. Component of the PTW/PP1 phosphatase complex, which plays a role in the control of chromatin structure and cell cycle progression during the transition from mitosi…	6.899
204045_at	TCEAL1	This gene encodes a member of the transcription elongation factor A (SII)-like (TCEAL) gene family. Members of this family may function as nuclear phosphoproteins that modulate transcription in a promoter context-dependent manner. The encoded protein is similar to transcription elongation factor A/transcription factor SII and contains a zinc finger-like motif as well as a sequence related to the …	6.87
204962_s_at	CENPA	Centromeres are the differentiated chromosomal domains that specify the mitotic behavior of chromosomes. This gene encodes a centromere protein which contains a histone H3 related histone fold domain that is required for targeting to the centromere. Centromere protein A is proposed to be a component of a modified nucleosome or nucleosome-like structure in which it replaces 1 or both copies of con…	-6.858
209625_at	PIGH	This gene encodes an endoplasmic reticulum associated protein that is involved in glycosylphosphatidylinositol (GPI)-anchor biosynthesis. The GPI anchor is a glycolipid found on many blood cells and which serves to anchor proteins to the cell surface. The protein encoded by this gene is a subunit of the GPI N-acetylglucosaminyl (GlcNAc) transferase that transfers GlcNAc to phosphatidylinositol (P…	6.856
212908_at	DNAJC16	DNAJC16 (DnaJ (Hsp40) Homolog, Subfamily C, Member 16) is a Protein Coding gene. An important paralog of this gene is DNAJC18. 1. Xu et. al. Merging microarray data from separate breast cancer studies provides a robust prognostic test	6.836
203368_at	CRELD1	This gene encodes a member of a subfamily of epidermal growth factor-related proteins. The encoded protein is characterized by a cysteine-rich with epidermal growth factor-like domain. This protein may function as a cell adhesion molecule. Mutations in this gene are the cause of atrioventricular septal defect. Alternate splicing results in multiple transcript variants. Diseases associated with CR…	6.826
200934_at	DEK	This gene encodes a protein with one SAP domain. This protein binds to cruciform and superhelical DNA and induces positive supercoils into closed circular DNA, and is also involved in splice site selection during mRNA processing. Chromosomal aberrations involving this region, increased expression of this gene, and the presence of antibodies against this protein are all associated with various dis…	-6.806
213101_s_at	ACTR3	The specific function of this gene has not yet been determined; however, the protein it encodes is known to be a major constituent of the ARP2/3 complex. This complex is located at the cell surface and is essential to cell shape and motility through lamellipodial actin assembly and protrusion. Three transcript variants encoding two different isoforms have been found for this gene. Diseases associ…	-6.776
221676_s_at	CORO1C	This gene encodes a member of the WD repeat protein family. WD repeats are minimally conserved regions of approximately 40 amino acids typically bracketed by gly-his and trp-asp (GH-WD), which may facilitate formation of heterotrimeric or multiprotein complexes. Members of this family are involved in a variety of cellular processes, including cell cycle progression, signal transduction, apoptosis…	-6.737
214039_s_at	LAPTM4B	Increased expression of LAPTM4B has been found in breast, liver, lung, ovarian, uterine, gastric cancers. Elevated LAPTM4B level contributes to chemotherapy resistance in breast cancer. It was found that overexpression of LAPTM4B causes anthracyclines (doxorubicin, daunorubicin, and epirubicin) resistance by retaining drug in the cytoplasm and decreasing nuclear localization of drug and drug indu…	-6.695
202705_at	CCNB2	Cyclin B2 is a member of the cyclin family, specifically the B-type cyclins. The B-type cyclins, B1 and B2, associate with p34cdc2 and are essential components of the cell cycle regulatory machinery. B1 and B2 differ in their subcellular localization. Cyclin B1 co-localizes with microtubules, whereas cyclin B2 is primarily associated with the Golgi region. Cyclin B2 also binds to transforming gro…	-6.649
218147_s_at	GLT8D1	This gene encodes a member of the glycosyltransferase family. The specific function of this protein has not been determined. Alternative splicing results in multiple transcript variants of this gene. GO annotations related to this gene include transferase activity, transferring glycosyl groups. An important paralog of this gene is GLT8D2. 1. Li et. al. Identification of Novel Breast Cancer Subtyp…	6.645
202870_s_at	CDC20	CDC20 appears to act as a regulatory protein interacting with several other proteins at multiple points in the cell cycle. It is required for two microtubule-dependent processes, nuclear movement prior to anaphase and chromosome separation. 1.Ein-Dor et. al. Outcome signature genes in breast cancer: is there a unique set? 2.Frasor et. al. Profiling of Estrogen Up- and Down-Regulated Gene Expressi…	-6.632
214077_x_at	MEIS3P1	This gene appears to be a retrotransposed pseudogene based on its lack of exons compared to other family members, one of which is found on chromosome 19 (MEIS3). It does appear to be transcribed and has an ORF that may encode a protein of similar size and sequence to that encoded by MEIS3. It may not be very biologically meaningful.	6.629
65517_at	AP1M2	This gene encodes a subunit of the heterotetrameric adaptor-related protein comlex 1 (AP-1), which belongs to the adaptor complexes medium subunits family. This protein is capable of interacting with tyrosine-based sorting signals. Alternative splicing results in multiple transcript variants. Diseases associated with AP1M2 include pain agnosia and agnosia. Among its related pathways are Immune Sy…	6.625
200996_at	ACTR3	Same as previous	-6.611

## Sheet: Top30_medIQR
Probe set name	Gene symbol	Annotation	t-statistic
204703_at	IFT88	This gene encodes a member of the tetratrico peptide repeat (TPR) family. Mutations of a similar gene in mouse can cause polycystic kidney disease. Two transcript variants encoding distinct isoforms have been identified for this gene. Diseases associated with IFT88 include orofaciodigital syndrome i and polycystic kidney disease. Among its related pathways are Signaling by GPCR and Organelle biog…	8.53
205441_at	OCEL1	Not much information available about this gene (surprising!) 1. Neilsen et. Al. Mutant p53 uses p63 as a molecular chaperone to alter gene expression and induce a pro-invasive secretome	8.465
201930_at	MCM6	MCM6 is one of the highly conserved mini-chromosome maintenance proteins (MCM) that are essential for the initiation of eukaryotic genome replication. Link to breast cancer: 1. Van't Veer, Laura J., et al. "Gene expression profiling predicts clinical outcome of breast cancer." nature 415.6871 (2002): 530-536. 2. Sotiriou, Christos, et al. "Breast cancer classification and prognosis based on gene …	-7.884
206197_at	NME5	NME5 (NME/NM23 Family Member 5) is a Protein Coding gene. Among its related pathways are Carbon metabolism and Metabolism. GO annotations related to this gene include nucleoside diphosphate kinase activity. An important paralog of this gene is NME7. Does not seem to have NDK kinase activity. Confers protection from cell death by Bax and alters the cellular levels of several antioxidant enzymes in…	7.472
204063_s_at	ULK2	This gene encodes a protein that is similar to a serine/threonine kinase in C. elegans which is involved in axonal elongation. The structure of this protein is similar to the C. elegans protein in that both proteins have an N-terminal kinase domain, a central proline/serine rich (PS) domain, and a C-terminal (C) domain. The gene is located within the Smith-Magenis syndrome region on chromosome 17…	7.388
212736_at	C16orf45	This gene has 11 transcripts (splice variants), 1 gene allele, 62 orthologues, is a member of 1 Ensembl protein family and is associated with 5 phenotypes. C16orf45 (Chromosome 16 Open Reading Frame 45) is a Protein Coding gene. Not much literature available. 1.Partheen et. al. Expression analysis of stage III serous ovarian adenocarcinoma distinguishes a sub-group of survivors. This is the only …	7.338
218692_at	SYBU	Syntabulin/GOLSYN is part of a kinesin motor-adaptor complex that is critical for the anterograde axonal transport of active zone components and contributes to activity-dependent presynaptic assembly during neuronal development. SYBU (Syntabulin (Syntaxin-Interacting)) is a Protein Coding gene. GO annotations related to this gene include microtubule binding and syntaxin-1 binding. An important pa…	7.17
204962_s_at	CENPA	Centromeres are the differentiated chromosomal domains that specify the mitotic behavior of chromosomes. This gene encodes a centromere protein which contains a histone H3 related histone fold domain that is required for targeting to the centromere. Centromere protein A is proposed to be a component of a modified nucleosome or nucleosome-like structure in which it replaces 1 or both copies of con…	-6.987
203143_s_at	KIAA0040	Not much description about this gene 1. Peng et. al. Tumor-Associated Galectin-3 Modulates the Function of Tumor-Reactive T Cells; 2. Jenssen et. al. Associations between gene expressions in breast cancer and patient survival	6.973
204934_s_at	HPN	This gene encodes a type II transmembrane serine protease that may be involved in diverse cellular functions, including blood coagulation and the maintenance of cell morphology. Expression of the encoded protein is associated with the growth and progression of cancers, particularly prostate cancer. The protein is cleaved into a catalytic serine protease chain and a non-catalytic scavenger recepto…	6.965
212908_at	DNAJC16	DNAJC16 (DnaJ (Hsp40) Homolog, Subfamily C, Member 16) is a Protein Coding gene. An important paralog of this gene is DNAJC18. 1. Xu et. al. Merging microarray data from separate breast cancer studies provides a robust prognostic test	6.89
204045_at	TCEAL1	This gene encodes a member of the transcription elongation factor A (SII)-like (TCEAL) gene family. Members of this family may function as nuclear phosphoproteins that modulate transcription in a promoter context-dependent manner. The encoded protein is similar to transcription elongation factor A/transcription factor SII and contains a zinc finger-like motif as well as a sequence related to the …	6.87
203368_at	CRELD1	This gene encodes a member of a subfamily of epidermal growth factor-related proteins. The encoded protein is characterized by a cysteine-rich with epidermal growth factor-like domain. This protein may function as a cell adhesion molecule. Mutations in this gene are the cause of atrioventricular septal defect. Alternate splicing results in multiple transcript variants. Diseases associated with CR…	6.838
208628_s_at	YBX1	YBX1 (Y Box Binding Protein 1) is a Protein Coding gene. Diseases associated with YBX1 include liposarcoma and breast cancer. Among its related pathways are Signaling events mediated by PTP1B and Translational Control. GO annotations related to this gene include nucleic acid binding and transcription factor activity, sequence-specific DNA binding. An important paralog of this gene is YBX2. 1. Str…	-6.805
218437_s_at	LZTFL1	This gene encodes a ubiquitously expressed protein that localizes to the cytoplasm. This protein interacts with Bardet-Biedl Syndrome (BBS) proteins and, through its interaction with BBS protein complexes, regulates protein trafficking to the ciliary membrane. Nonsense mutations in this gene cause a form of Bardet-Biedl Syndrome; a ciliopathy characterized in part by polydactyly, obesity, cogniti…	6.773
202870_s_at	CDC20	CDC20 appears to act as a regulatory protein interacting with several other proteins at multiple points in the cell cycle. It is required for two microtubule-dependent processes, nuclear movement prior to anaphase and chromosome separation. 1.Ein-Dor et. al. Outcome signature genes in breast cancer: is there a unique set? 2.Frasor et. al. Profiling of Estrogen Up- and Down-Regulated Gene Expressi…	-6.719
200934_at	DEK	This gene encodes a protein with one SAP domain. This protein binds to cruciform and superhelical DNA and induces positive supercoils into closed circular DNA, and is also involved in splice site selection during mRNA processing. Chromosomal aberrations involving this region, increased expression of this gene, and the presence of antibodies against this protein are all associated with various dis…	-6.677
202095_s_at	BIRC5	This gene is a member of the inhibitor of apoptosis (IAP) gene family, which encode negative regulatory proteins that prevent apoptotic cell death. IAP family members usually contain multiple baculovirus IAP repeat (BIR) domains, but this gene encodes proteins with only a single BIR domain. The encoded proteins also lack a C-terminus RING finger domain. Gene expression is high during fetal develo…	-6.67
213911_s_at	H2AFZ	Histones are basic nuclear proteins that are responsible for the nucleosome structure of the chromosomal fiber in eukaryotes. Nucleosomes consist of approximately 146 bp of DNA wrapped around a histone octamer composed of pairs of each of the four core histones (H2A, H2B, H3, and H4). The chromatin fiber is further compacted through the interaction of a linker histone, H1, with the DNA between th…	-6.651
201977_s_at	KIAA0141	It is also known as death ligand signal enhancer. Essential for the induction of death receptor-mediated apoptosis through the regulation of caspase activation. 1. Bai et. al. Analysis of gene expression patterns of ovarian cancer cell lines with different metastatic potentials; 2. Wang et al. Identification of Gene Expression Profiling in Hepatocellular Carcinoma Using cDNA Microarrays	6.61
210958_s_at	MAST4	This gene encodes a member of the microtubule-associated serine/threonine protein kinases. The proteins in this family contain a domain that gives the kinase the ability to determine its own scaffold to control the effects of their kinase activities. Alternative splicing results in multiple transcript variants encoding different isoforms. GO annotations related to this gene include transferase ac…	6.568
203418_at	CCNA2	The protein encoded by this gene belongs to the highly conserved cyclin family, whose members are characterized by a dramatic periodicity in protein abundance through the cell cycle. Cyclins function as regulators of CDK kinases. Different cyclins exhibit distinct expression and degradation patterns which contribute to the temporal coordination of each mitotic event. In contrast to cyclin A1, whi…	-6.55
57540_at	RBKS	This gene encodes a member of the carbohydrate kinase PfkB family. The encoded protein phosphorylates ribose to form ribose-5-phosphate in the presence of ATP and magnesium as a first step in ribose metabolism. Alternative splicing results in multiple transcript variants. Among its related pathways are Pentose phosphate pathway. GO annotations related to this gene include ribokinase activity. 1. …	6.549
214077_x_at	MEIS3P1	This gene appears to be a retrotransposed pseudogene based on its lack of exons compared to other family members, one of which is found on chromosome 19 (MEIS3). It does appear to be transcribed and has an ORF that may encode a protein of similar size and sequence to that encoded by MEIS3. It may not be very biologically meaningful.	6.532
214039_s_at	LAPTM4B	Increased expression of LAPTM4B has been found in breast, liver, lung, ovarian, uterine, gastric cancers. Elevated LAPTM4B level contributes to chemotherapy resistance in breast cancer. It was found that overexpression of LAPTM4B causes anthracyclines (doxorubicin, daunorubicin, and epirubicin) resistance by retaining drug in the cytoplasm and decreasing nuclear localization of drug and drug indu…	-6.516
205141_at	ANG	The protein encoded by this gene is an exceedingly potent mediator of new blood vessel formation. It hydrolyzes cellular tRNAs resulting in decreased protein synthesis and is similar to pancreatic ribonuclease. In addition, the mature peptide has antimicrobial activity against some bacteria and fungi, including S. pneumoniae and C. albicans. Alternative splicing results in two transcript variants…	6.471
209625_at	PIGH	This gene encodes an endoplasmic reticulum associated protein that is involved in glycosylphosphatidylinositol (GPI)-anchor biosynthesis. The GPI anchor is a glycolipid found on many blood cells and which serves to anchor proteins to the cell surface. The protein encoded by this gene is a subunit of the GPI N-acetylglucosaminyl (GlcNAc) transferase that transfers GlcNAc to phosphatidylinositol (P…	6.471
202107_s_at	MCM2	The protein encoded by this gene is one of the highly conserved mini-chromosome maintenance proteins (MCM) that are involved in the initiation of eukaryotic genome replication. The hexameric protein complex formed by MCM proteins is a key component of the pre-replication complex (pre_RC) and may be involved in the formation of replication forks and in the recruitment of other DNA replication rela…	-6.47
40016_g_at	MAST4	Same as previous	6.458
208767_s_at	LAPTM4B	Same as previous	-6.422

## Sheet: Top30_Quantile
Probe set name	Gene symbol	Annotation	t-statistic
204703_at	IFT88	This gene encodes a member of the tetratrico peptide repeat (TPR) family. Mutations of a similar gene in mouse can cause polycystic kidney disease. Two transcript variants encoding distinct isoforms have been identified for this gene. Diseases associated with IFT88 include orofaciodigital syndrome i and polycystic kidney disease. Among its related pathways are Signaling by GPCR and Organelle biog…	8.667
205441_at	OCEL1	Not much information available about this gene (surprising!) 1. Neilsen et. Al. Mutant p53 uses p63 as a molecular chaperone to alter gene expression and induce a pro-invasive secretome	8.433
201930_at	MCM6	MCM6 is one of the highly conserved mini-chromosome maintenance proteins (MCM) that are essential for the initiation of eukaryotic genome replication. Link to breast cancer: 1. Van't Veer, Laura J., et al. "Gene expression profiling predicts clinical outcome of breast cancer." nature 415.6871 (2002): 530-536. 2. Sotiriou, Christos, et al. "Breast cancer classification and prognosis based on gene …	-7.89
208628_s_at	YBX1	YBX1 (Y Box Binding Protein 1) is a Protein Coding gene. Diseases associated with YBX1 include liposarcoma and breast cancer. Among its related pathways are Signaling events mediated by PTP1B and Translational Control. GO annotations related to this gene include nucleic acid binding and transcription factor activity, sequence-specific DNA binding. An important paralog of this gene is YBX2. 1. Str…	-7.879
212736_at	C16orf45	This gene has 11 transcripts (splice variants), 1 gene allele, 62 orthologues, is a member of 1 Ensembl protein family and is associated with 5 phenotypes. C16orf45 (Chromosome 16 Open Reading Frame 45) is a Protein Coding gene. Not much literature available. 1.Partheen et. al. Expression analysis of stage III serous ovarian adenocarcinoma distinguishes a sub-group of survivors. This is the only …	7.331
206197_at	NME5	NME5 (NME/NM23 Family Member 5) is a Protein Coding gene. Among its related pathways are Carbon metabolism and Metabolism. GO annotations related to this gene include nucleoside diphosphate kinase activity. An important paralog of this gene is NME7. Does not seem to have NDK kinase activity. Confers protection from cell death by Bax and alters the cellular levels of several antioxidant enzymes in…	7.175
218692_at	SYBU	Syntabulin/GOLSYN is part of a kinesin motor-adaptor complex that is critical for the anterograde axonal transport of active zone components and contributes to activity-dependent presynaptic assembly during neuronal development. SYBU (Syntabulin (Syntaxin-Interacting)) is a Protein Coding gene. GO annotations related to this gene include microtubule binding and syntaxin-1 binding. An important pa…	7.16
213911_s_at	H2AFZ	Histones are basic nuclear proteins that are responsible for the nucleosome structure of the chromosomal fiber in eukaryotes. Nucleosomes consist of approximately 146 bp of DNA wrapped around a histone octamer composed of pairs of each of the four core histones (H2A, H2B, H3, and H4). The chromatin fiber is further compacted through the interaction of a linker histone, H1, with the DNA between th…	-7.111
204063_s_at	ULK2	This gene encodes a protein that is similar to a serine/threonine kinase in C. elegans which is involved in axonal elongation. The structure of this protein is similar to the C. elegans protein in that both proteins have an N-terminal kinase domain, a central proline/serine rich (PS) domain, and a C-terminal (C) domain. The gene is located within the Smith-Magenis syndrome region on chromosome 17…	7.072
208627_s_at	YBX1	Same as previous	-7.008
204962_s_at	CENPA	Centromeres are the differentiated chromosomal domains that specify the mitotic behavior of chromosomes. This gene encodes a centromere protein which contains a histone H3 related histone fold domain that is required for targeting to the centromere. Centromere protein A is proposed to be a component of a modified nucleosome or nucleosome-like structure in which it replaces 1 or both copies of con…	-6.994
203143_s_at	KIAA0040	Not much description about this gene 1. Peng et. al. Tumor-Associated Galectin-3 Modulates the Function of Tumor-Reactive T Cells; 2. Jenssen et. al. Associations between gene expressions in breast cancer and patient survival	6.956
212908_at	DNAJC16	DNAJC16 (DnaJ (Hsp40) Homolog, Subfamily C, Member 16) is a Protein Coding gene. An important paralog of this gene is DNAJC18. 1. Xu et. al. Merging microarray data from separate breast cancer studies provides a robust prognostic test	6.876
204934_s_at	HPN	This gene encodes a type II transmembrane serine protease that may be involved in diverse cellular functions, including blood coagulation and the maintenance of cell morphology. Expression of the encoded protein is associated with the growth and progression of cancers, particularly prostate cancer. The protein is cleaved into a catalytic serine protease chain and a non-catalytic scavenger recepto…	6.846
204045_at	TCEAL1	This gene encodes a member of the transcription elongation factor A (SII)-like (TCEAL) gene family. Members of this family may function as nuclear phosphoproteins that modulate transcription in a promoter context-dependent manner. The encoded protein is similar to transcription elongation factor A/transcription factor SII and contains a zinc finger-like motif as well as a sequence related to the …	6.816
203368_at	CRELD1	This gene encodes a member of a subfamily of epidermal growth factor-related proteins. The encoded protein is characterized by a cysteine-rich with epidermal growth factor-like domain. This protein may function as a cell adhesion molecule. Mutations in this gene are the cause of atrioventricular septal defect. Alternate splicing results in multiple transcript variants. Diseases associated with CR…	6.728
203418_at	CCNA2	The protein encoded by this gene belongs to the highly conserved cyclin family, whose members are characterized by a dramatic periodicity in protein abundance through the cell cycle. Cyclins function as regulators of CDK kinases. Different cyclins exhibit distinct expression and degradation patterns which contribute to the temporal coordination of each mitotic event. In contrast to cyclin A1, whi…	-6.725
214039_s_at	LAPTM4B	Increased expression of LAPTM4B has been found in breast, liver, lung, ovarian, uterine, gastric cancers. Elevated LAPTM4B level contributes to chemotherapy resistance in breast cancer. It was found that overexpression of LAPTM4B causes anthracyclines (doxorubicin, daunorubicin, and epirubicin) resistance by retaining drug in the cytoplasm and decreasing nuclear localization of drug and drug indu…	-6.721
203358_s_at	EZH2	This gene encodes a member of the Polycomb-group (PcG) family. PcG family members form multimeric protein complexes, which are involved in maintaining the transcriptional repressive state of genes over successive cell generations. This protein associates with the embryonic ectoderm development protein, the VAV1 oncoprotein, and the X-linked nuclear protein. This protein may play a role in the hem…	-6.719
202870_s_at	CDC20	CDC20 appears to act as a regulatory protein interacting with several other proteins at multiple points in the cell cycle. It is required for two microtubule-dependent processes, nuclear movement prior to anaphase and chromosome separation. 1.Ein-Dor et. al. Outcome signature genes in breast cancer: is there a unique set? 2.Frasor et. al. Profiling of Estrogen Up- and Down-Regulated Gene Expressi…	-6.708
202095_s_at	BIRC5	This gene is a member of the inhibitor of apoptosis (IAP) gene family, which encode negative regulatory proteins that prevent apoptotic cell death. IAP family members usually contain multiple baculovirus IAP repeat (BIR) domains, but this gene encodes proteins with only a single BIR domain. The encoded proteins also lack a C-terminus RING finger domain. Gene expression is high during fetal develo…	-6.687
200934_at	DEK	This gene encodes a protein with one SAP domain. This protein binds to cruciform and superhelical DNA and induces positive supercoils into closed circular DNA, and is also involved in splice site selection during mRNA processing. Chromosomal aberrations involving this region, increased expression of this gene, and the presence of antibodies against this protein are all associated with various dis…	-6.677
203801_at	MRPS14	Mammalian mitochondrial ribosomal proteins are encoded by nuclear genes and help in protein synthesis within the mitochondrion. Mitochondrial ribosomes (mitoribosomes) consist of a small 28S subunit and a large 39S subunit. They have an estimated 75% protein to rRNA composition compared to prokaryotic ribosomes, where this ratio is reversed. Another difference between mammalian mitoribosomes and …	6.653
218437_s_at	LZTFL1	This gene encodes a ubiquitously expressed protein that localizes to the cytoplasm. This protein interacts with Bardet-Biedl Syndrome (BBS) proteins and, through its interaction with BBS protein complexes, regulates protein trafficking to the ciliary membrane. Nonsense mutations in this gene cause a form of Bardet-Biedl Syndrome; a ciliopathy characterized in part by polydactyly, obesity, cogniti…	6.633
212320_at	TUBB	This gene encodes a beta tubulin protein. This protein forms a dimer with alpha tubulin and acts as a structural component of microtubules. Mutations in this gene cause cortical dysplasia, complex, with other brain malformations 6. Alternative splicing results in multiple splice variants. There are multiple pseudogenes for this gene on chromosomes 1, 6, 7, 8, 9, and 13. Diseases associated with T…	-6.599
208767_s_at	LAPTM4B	Same as previous	-6.552
202107_s_at	MCM2	The protein encoded by this gene is one of the highly conserved mini-chromosome maintenance proteins (MCM) that are involved in the initiation of eukaryotic genome replication. The hexameric protein complex formed by MCM proteins is a key component of the pre-replication complex (pre_RC) and may be involved in the formation of replication forks and in the recruitment of other DNA replication rela…	-6.542
214077_x_at	MEIS3P1	This gene appears to be a retrotransposed pseudogene based on its lack of exons compared to other family members, one of which is found on chromosome 19 (MEIS3). It does appear to be transcribed and has an ORF that may encode a protein of similar size and sequence to that encoded by MEIS3. It may not be very biologically meaningful.	6.526
201977_s_at	KIAA0141	It is also known as death ligand signal enhancer. Essential for the induction of death receptor-mediated apoptosis through the regulation of caspase activation. 1. Bai et. al. Analysis of gene expression patterns of ovarian cancer cell lines with different metastatic potentials; 2. Wang et al. Identification of Gene Expression Profiling in Hepatocellular Carcinoma Using cDNA Microarrays	6.525
210958_s_at	MAST4	This gene encodes a member of the microtubule-associated serine/threonine protein kinases. The proteins in this family contain a domain that gives the kinase the ability to determine its own scaffold to control the effects of their kinase activities. Alternative splicing results in multiple transcript variants encoding different isoforms. GO annotations related to this gene include transferase ac…	6.523

## Sheet: Top30_Cyclicloess
Probe set name	Gene symbol	Annotation	t-statistic
205441_at	OCEL1	Not much information available about this gene (surprising!) 1. Neilsen et. Al. Mutant p53 uses p63 as a molecular chaperone to alter gene expression and induce a pro-invasive secretome	8.49831
204703_at	IFT88	This gene encodes a member of the tetratrico peptide repeat (TPR) family. Mutations of a similar gene in mouse can cause polycystic kidney disease. Two transcript variants encoding distinct isoforms have been identified for this gene. Diseases associated with IFT88 include orofaciodigital syndrome i and polycystic kidney disease. Among its related pathways are Signaling by GPCR and Organelle biog…	8.34473
201930_at	MCM6	MCM6 is one of the highly conserved mini-chromosome maintenance proteins (MCM) that are essential for the initiation of eukaryotic genome replication. Link to breast cancer: 1. Van't Veer, Laura J., et al. "Gene expression profiling predicts clinical outcome of breast cancer." nature 415.6871 (2002): 530-536. 2. Sotiriou, Christos, et al. "Breast cancer classification and prognosis based on gene …	-8.03998
208628_s_at	YBX1	YBX1 (Y Box Binding Protein 1) is a Protein Coding gene. Diseases associated with YBX1 include liposarcoma and breast cancer. Among its related pathways are Signaling events mediated by PTP1B and Translational Control. GO annotations related to this gene include nucleic acid binding and transcription factor activity, sequence-specific DNA binding. An important paralog of this gene is YBX2. 1. Str…	-7.87168
213911_s_at	H2AFZ	Histones are basic nuclear proteins that are responsible for the nucleosome structure of the chromosomal fiber in eukaryotes. Nucleosomes consist of approximately 146 bp of DNA wrapped around a histone octamer composed of pairs of each of the four core histones (H2A, H2B, H3, and H4). The chromatin fiber is further compacted through the interaction of a linker histone, H1, with the DNA between th…	-7.38539
206197_at	NME5	NME5 (NME/NM23 Family Member 5) is a Protein Coding gene. Among its related pathways are Carbon metabolism and Metabolism. GO annotations related to this gene include nucleoside diphosphate kinase activity. An important paralog of this gene is NME7. Does not seem to have NDK kinase activity. Confers protection from cell death by Bax and alters the cellular levels of several antioxidant enzymes in…	-7.14049
204962_s_at	CENPA	Centromeres are the differentiated chromosomal domains that specify the mitotic behavior of chromosomes. This gene encodes a centromere protein which contains a histone H3 related histone fold domain that is required for targeting to the centromere. Centromere protein A is proposed to be a component of a modified nucleosome or nucleosome-like structure in which it replaces 1 or both copies of con…	-7.02732
212736_at	C16orf45	This gene has 11 transcripts (splice variants), 1 gene allele, 62 orthologues, is a member of 1 Ensembl protein family and is associated with 5 phenotypes. C16orf45 (Chromosome 16 Open Reading Frame 45) is a Protein Coding gene. Not much literature available. 1.Partheen et. al. Expression analysis of stage III serous ovarian adenocarcinoma distinguishes a sub-group of survivors. This is the only …	6.99114
204934_s_at	HPN	This gene encodes a type II transmembrane serine protease that may be involved in diverse cellular functions, including blood coagulation and the maintenance of cell morphology. Expression of the encoded protein is associated with the growth and progression of cancers, particularly prostate cancer. The protein is cleaved into a catalytic serine protease chain and a non-catalytic scavenger recepto…	6.93822
203418_at	CCNA2	The protein encoded by this gene belongs to the highly conserved cyclin family, whose members are characterized by a dramatic periodicity in protein abundance through the cell cycle. Cyclins function as regulators of CDK kinases. Different cyclins exhibit distinct expression and degradation patterns which contribute to the temporal coordination of each mitotic event. In contrast to cyclin A1, whi…	-6.92103
200996_at	ACTR3	The specific function of this gene has not yet been determined; however, the protein it encodes is known to be a major constituent of the ARP2/3 complex. This complex is located at the cell surface and is essential to cell shape and motility through lamellipodial actin assembly and protrusion. Three transcript variants encoding two different isoforms have been found for this gene. Diseases associ…	6.87508
202095_s_at	BIRC5	This gene is a member of the inhibitor of apoptosis (IAP) gene family, which encode negative regulatory proteins that prevent apoptotic cell death. IAP family members usually contain multiple baculovirus IAP repeat (BIR) domains, but this gene encodes proteins with only a single BIR domain. The encoded proteins also lack a C-terminus RING finger domain. Gene expression is high during fetal develo…	-6.83889
203143_s_at	KIAA0040	KIAA0040 (KIAA0040) is a Protein Coding gene. Not much information. 1. Jenssen et. al. Associations between gene expressions in breast cancer and patient survival	6.79897
212789_at	NCAPD3	NCAPD3 (Non-SMC Condensin II Complex Subunit D3) is a Protein Coding gene. Among its related pathways are Mitotic Prophase and Cell cycle_Chromosome condensation in prometaphase. GO annotations related to this gene include binding and methylated histone binding. 1. Bandhakavi et. al. Quantitative nuclear proteomics identifies mTOR regulation of DNA damage response	6.79516
212908_at	DNAJC16	DNAJC16 (DnaJ (Hsp40) Homolog, Subfamily C, Member 16) is a Protein Coding gene. An important paralog of this gene is DNAJC18. 1. Xu et. al. Merging microarray data from separate breast cancer studies provides a robust prognostic test	-6.7735
218692_at	SYBU	Syntabulin/GOLSYN is part of a kinesin motor-adaptor complex that is critical for the anterograde axonal transport of active zone components and contributes to activity-dependent presynaptic assembly during neuronal development. SYBU (Syntabulin (Syntaxin-Interacting)) is a Protein Coding gene. GO annotations related to this gene include microtubule binding and syntaxin-1 binding. An important pa…	-6.77067
212021_s_at	MKI67	This gene encodes a nuclear protein that is associated with and may be necessary for cellular proliferation. Alternatively spliced transcript variants have been described. A related pseudogene exists on chromosome X. MKI67 (Marker Of Proliferation Ki-67) is a Protein Coding gene. Diseases associated with MKI67 include Pancreatic Neuroendocrine Tumor and Uterus Leiomyosarcoma. Among its related pa…	6.75053
204045_at	TCEAL1	This gene encodes a member of the transcription elongation factor A (SII)-like (TCEAL) gene family. Members of this family may function as nuclear phosphoproteins that modulate transcription in a promoter context-dependent manner. The encoded protein is similar to transcription elongation factor A/transcription factor SII and contains a zinc finger-like motif as well as a sequence related to the …	-6.72199
202705_at	CCNB2	Cyclin B2 is a member of the cyclin family, specifically the B-type cyclins. The B-type cyclins, B1 and B2, associate with p34cdc2 and are essential components of the cell cycle regulatory machinery. B1 and B2 differ in their subcellular localization. Cyclin B1 co-localizes with microtubules, whereas cyclin B2 is primarily associated with the Golgi region. Cyclin B2 also binds to transforming gro…	-6.69818
202870_s_at	CDC20	CDC20 appears to act as a regulatory protein interacting with several other proteins at multiple points in the cell cycle. It is required for two microtubule-dependent processes, nuclear movement prior to anaphase and chromosome separation. 1.Ein-Dor et. al. Outcome signature genes in breast cancer: is there a unique set? 2.Frasor et. al. Profiling of Estrogen Up- and Down-Regulated Gene Expressi…	-6.69435
204063_s_at	ULK2	This gene encodes a protein that is similar to a serine/threonine kinase in C. elegans which is involved in axonal elongation. The structure of this protein is similar to the C. elegans protein in that both proteins have an N-terminal kinase domain, a central proline/serine rich (PS) domain, and a C-terminal (C) domain. The gene is located within the Smith-Magenis syndrome region on chromosome 17…	-6.68404
210052_s_at	TPX2	TPX2 (TPX2, Microtubule Nucleation Factor) is a Protein Coding gene. Diseases associated with TPX2 include Hepatocellular Carcinoma. Among its related pathways are Regulation of TP53 Activity and PLK1 signaling events. GO annotations related to this gene include GTP binding and protein kinase binding. 1. Warner et. al. Validation of TPX2 as a potential therapeutic target in pancreatic cancer cell…	6.63124
214039_s_at	LAPTM4B	Increased expression of LAPTM4B has been found in breast, liver, lung, ovarian, uterine, gastric cancers. Elevated LAPTM4B level contributes to chemotherapy resistance in breast cancer. It was found that overexpression of LAPTM4B causes anthracyclines (doxorubicin, daunorubicin, and epirubicin) resistance by retaining drug in the cytoplasm and decreasing nuclear localization of drug and drug indu…	6.627
203358_s_at	EZH2	This gene encodes a member of the Polycomb-group (PcG) family. PcG family members form multimeric protein complexes, which are involved in maintaining the transcriptional repressive state of genes over successive cell generations. This protein associates with the embryonic ectoderm development protein, the VAV1 oncoprotein, and the X-linked nuclear protein. This protein may play a role in the hem…	-6.61349
208627_s_at	YBX1	Same as previous	-6.60623
210958_s_at	MAST4	This gene encodes a member of the microtubule-associated serine/threonine protein kinases. The proteins in this family contain a domain that gives the kinase the ability to determine its own scaffold to control the effects of their kinase activities. Alternative splicing results in multiple transcript variants encoding different isoforms. GO annotations related to this gene include transferase ac…	-6.59121
200809_x_at	RPL12	Ribosomes, the organelles that catalyze protein synthesis, consist of a small 40S subunit and a large 60S subunit. Together these subunits are composed of 4 RNA species and approximately 80 structurally distinct proteins. This gene encodes a ribosomal protein that is a component of the 60S subunit. The protein belongs to the L11P family of ribosomal proteins. It is located in the cytoplasm. The p…	6.54606
202107_s_at	MCM2	The protein encoded by this gene is one of the highly conserved mini-chromosome maintenance proteins (MCM) that are involved in the initiation of eukaryotic genome replication. The hexameric protein complex formed by MCM proteins is a key component of the pre-replication complex (pre_RC) and may be involved in the formation of replication forks and in the recruitment of other DNA replication rela…	6.52396
65517_at	AP1M2	This gene encodes a subunit of the heterotetrameric adaptor-related protein comlex 1 (AP-1), which belongs to the adaptor complexes medium subunits family. This protein is capable of interacting with tyrosine-based sorting signals. Alternative splicing results in multiple transcript variants. Diseases associated with AP1M2 include pain agnosia and agnosia. Among its related pathways are Immune Sy…	6.48729
208767_s_at	LAPTM4B	Same as previous	-6.42793

## Sheet: Top30_Superdelta
Probe set name	Gene symbol	Annotation	Pairing probe set name	Pairing gene symbol	Annotation	Super-delta t-statistic
201930_at	MCM6	MCM6 is one of the highly conserved mini-chromosome maintenance proteins (MCM) that are essential for the initiation of eukaryotic genome replication. Link to breast cancer: 1. Van't Veer, Laura J., et al. "Gene expression profiling predicts clinical outcome of breast cancer." nature 415.6871 (2002): 530-536. 2. Sotiriou, Christos, et al. "Breast cancer classification and prognosis based on gene …	214971_s_at	ST6GAL1	This gene encodes a member of glycosyltransferase family 29. The encoded protein is a type II membrane protein that catalyzes the transfer of sialic acid from CMP-sialic acid to galactose-containing substrates. The protein, which is normally found in the Golgi but can be proteolytically processed to a soluble form, is involved in the generation of the cell-surface carbohydrate determinants and di…	-9.473
208628_s_at	YBX1	YBX1 (Y Box Binding Protein 1) is a Protein Coding gene. Diseases associated with YBX1 include liposarcoma and breast cancer. Among its related pathways are Signaling events mediated by PTP1B and Translational Control. GO annotations related to this gene include nucleic acid binding and transcription factor activity, sequence-specific DNA binding. An important paralog of this gene is YBX2. 1. Str…	213251_at	SMARCA5	The protein encoded by this gene is a member of the SWI/SNF family of proteins. Members of this family have helicase and ATPase activities and are thought to regulate transcription of certain genes by altering the chromatin structure around those genes. The protein encoded by this gene is a component of the chromatin remodeling and spacing factor RSF, a facilitator of the transcription of class I…	-9.365
204962_s_at	CENPA	Centromeres are the differentiated chromosomal domains that specify the mitotic behavior of chromosomes. This gene encodes a centromere protein which contains a histone H3 related histone fold domain that is required for targeting to the centromere. Centromere protein A is proposed to be a component of a modified nucleosome or nucleosome-like structure in which it replaces 1 or both copies of con…	201126_s_at	MGAT1	There are believed to be over 100 different glycosyltransferases involved in the synthesis of protein-bound and lipid-bound oligosaccharides. UDP-N-acetylglucosamine:alpha-3-D-mannoside beta-1,2-N-acetylglucosaminyltransferase I is a medial-Golgi enzyme essential for the synthesis of hybrid and complex N-glycans. The protein, encoded by a single exon, shows typical features of a type II transmemb…	-8.564
214039_s_at	LAPTM4B	Increased expression of LAPTM4B has been found in breast, liver, lung, ovarian, uterine, gastric cancers. Elevated LAPTM4B level contributes to chemotherapy resistance in breast cancer. It was found that overexpression of LAPTM4B causes anthracyclines (doxorubicin, daunorubicin, and epirubicin) resistance by retaining drug in the cytoplasm and decreasing nuclear localization of drug and drug indu…	201199_s_at	PSMD1	The 26S proteasome is a multicatalytic proteinase complex with a highly ordered structure composed of 2 complexes, a 20S core and a 19S regulator. The 20S core is composed of 4 rings of 28 non-identical subunits; 2 rings are composed of 7 alpha subunits and 2 rings are composed of 7 beta subunits. The 19S regulator is composed of a base, which contains 6 ATPase subunits and 2 non-ATPase subunits,…	-8.56
208627_s_at	YBX1	same as previous	203387_s_at	TBC1D4	This gene is a member of the Tre-2/BUB2/CDC16 domain family. The protein encoded by this gene is a Rab-GTPase-activating protein, and contains two phopshotyrosine-binding domains (PTB1 and PTB2), a calmodulin-binding domain (CBD), a Rab-GTPase domain, and multiple AKT phosphomotifs. This protein is thought to play an important role in glucose homeostasis by regulating the insulin-dependent traffi…	-8.498
202870_s_at	CDC20	CDC20 appears to act as a regulatory protein interacting with several other proteins at multiple points in the cell cycle. It is required for two microtubule-dependent processes, nuclear movement prior to anaphase and chromosome separation. 1.Ein-Dor et. al. Outcome signature genes in breast cancer: is there a unique set? 2.Frasor et. al. Profiling of Estrogen Up- and Down-Regulated Gene Expressi…	208063_s_at	CAPN9	Calpains are ubiquitous, well-conserved family of calcium-dependent, cysteine proteases. The calpain proteins are heterodimers consisting of an invariant small subunit and variable large subunits. The large subunit possesses a cysteine protease domain, and both subunits possess calcium-binding domains. Calpains have been implicated in neurodegenerative processes, as their activation can be trigge…	-8.433
213911_s_at	H2AFZ	Histones are basic nuclear proteins that are responsible for the nucleosome structure of the chromosomal fiber in eukaryotes. Nucleosomes consist of approximately 146 bp of DNA wrapped around a histone octamer composed of pairs of each of the four core histones (H2A, H2B, H3, and H4). The chromatin fiber is further compacted through the interaction of a linker histone, H1, with the DNA between th…	201941_at	CPD	The metallocarboxypeptidase family of enzymes is divided into 2 subfamilies based on sequence similarities. The pancreatic carboxypeptidase-like and the regulatory B-type carboxypeptidase subfamilies. Carboxypeptidase D has been identified as a regulatory B-type carboxypeptidase. CPD is a homolog of duck gp180, a hepatitis B virus-binding protein. Transcript variants utilizing alternative polyade…	-8.406
200934_at	DEK	This gene encodes a protein with one SAP domain. This protein binds to cruciform and superhelical DNA and induces positive supercoils into closed circular DNA, and is also involved in splice site selection during mRNA processing. Chromosomal aberrations involving this region, increased expression of this gene, and the presence of antibodies against this protein are all associated with various dis…	220547_s_at	FAM35A	FAM35A (Family With Sequence Similarity 35, Member A) is a Protein Coding gene. Not much description available. 1. Delnatte et. al. Contiguous Gene Deletion within Chromosome Arm 10q Is Associated with Juvenile Polyposis of Infancy, Reflecting Cooperation between the BMPR1A and PTEN Tumor-Suppressor Genes (This is the most relevant paper I can find)	-8.349
218692_at	SYBU	Syntabulin/GOLSYN is part of a kinesin motor-adaptor complex that is critical for the anterograde axonal transport of active zone components and contributes to activity-dependent presynaptic assembly during neuronal development. SYBU (Syntabulin (Syntaxin-Interacting)) is a Protein Coding gene. GO annotations related to this gene include microtubule binding and syntaxin-1 binding. An important pa…	211062_s_at	CPZ/GPR78	This gene encodes a member of the metallocarboxypeptidase family. This enzyme displays carboxypeptidase activity towards substrates with basic C-terminal residues. It is most active at neutral pH and is inhibited by active site-directed inhibitors of metallocarboxypeptidases. Alternative splicing in the coding region results in multiple transcript variants encoding different isoforms. CPZ (Carbox…	8.188
212736_at	C16orf45	This gene has 11 transcripts (splice variants), 1 gene allele, 62 orthologues, is a member of 1 Ensembl protein family and is associated with 5 phenotypes. C16orf45 (Chromosome 16 Open Reading Frame 45) is a Protein Coding gene. Not much literature available. 1.Partheen et. al. Expression analysis of stage III serous ovarian adenocarcinoma distinguishes a sub-group of survivors. This is the only …	214695_at	UBAP2L	UBAP2L (Ubiquitin Associated Protein 2-Like) is a Protein Coding gene. GO annotations related to this gene include poly(A) RNA binding. An important paralog of this gene is UBAP2. 1. Chong et. al. Phosphoproteomics, oncogenic signaling and cancer research. Not much relevant information for this gene.	8.162
203554_x_at	PTTG1	PTTG1 (Pituitary Tumor-Transforming 1) is a Protein Coding gene. Diseases associated with PTTG1 include thymic hyperplasia and thyroid cancer, nonmedullary, 2. Among its related pathways are Cell Cycle, Mitotic and Integrated Pancreatic Cancer Pathway. GO annotations related to this gene include transcription factor activity, sequence-specific DNA binding and cysteine-type endopeptidase inhibitor…	208527_x_at	HIST1H2BE	Histones are basic nuclear proteins that are responsible for the nucleosome structure of the chromosomal fiber in eukaryotes. Two molecules of each of the four core histones (H2A, H2B, H3, and H4) form an octamer, around which approximately 146 bp of DNA is wrapped in repeating units, called nucleosomes. The linker histone, H1, interacts with linker DNA between nucleosomes and functions in the co…	-8.119
208767_s_at	LAPTM4B	same as previous	206582_s_at	GPR56	This gene encodes a member of the G protein-coupled receptor family and regulates brain cortical patterning. The encoded protein binds specifically to transglutaminase 2, a component of tissue and tumor stroma implicated as an inhibitor of tumor progression. Mutations in this gene are associated with a brain malformation known as bilateral frontoparietal polymicrogyria. Alternative splicing resul…	-8.056
213664_at	SLC1A1	This gene encodes a member of the high-affinity glutamate transporters that play an essential role in transporting glutamate across plasma membranes. In brain, these transporters are crucial in terminating the postsynaptic action of the neurotransmitter glutamate, and in maintaining extracellular glutamate concentrations below neurotoxic levels. This transporter also transports aspartate, and mut…	201682_at	PMPCB	This gene is a member of the peptidase M16 family and encodes a protein with a zinc-binding motif. This protein is located in the mitochondrial matrix and catalyzes the cleavage of the leader peptides of precursor proteins newly imported into the mitochondria, though it only functions as part of a heterodimeric complex. PMPCB (Peptidase (Mitochondrial Processing) Beta) is a Protein Coding gene. A…	8.055
204822_at	TTK	This gene encodes a dual specificity protein kinase with the ability to phosphorylate tyrosine, serine and threonine. Associated with cell proliferation, this protein is essential for chromosome alignment at the centromere during mitosis and is required for centrosome duplication. It has been found to be a critical mitotic checkpoint protein for accurate segregation of chromosomes during mitosis.…	208310_s_at	C7orf28B/CCZ1	CCZ1B (CCZ1 Homolog B, Vacuolar Protein Trafficking And Biogenesis Associated) is a Protein Coding gene. An important paralog of this gene is CCZ1. 1. Nikas et. al. Linear Discriminant Functions in connection with the micro-RnA Diagnosis of colon cancer	-8.022
203358_s_at	EZH2	This gene encodes a member of the Polycomb-group (PcG) family. PcG family members form multimeric protein complexes, which are involved in maintaining the transcriptional repressive state of genes over successive cell generations. This protein associates with the embryonic ectoderm development protein, the VAV1 oncoprotein, and the X-linked nuclear protein. This protein may play a role in the hem…	203611_at	TERF2	This gene encodes a telomere specific protein, TERF2, which is a component of the telomere nucleoprotein complex. This protein is present at telomeres in metaphase of the cell cycle, is a second negative regulator of telomere length and plays a key role in the protective activity of telomeres. While having similar telomere binding activity and domain organization, TERF2 differs from TERF1 in that…	-7.991
202095_s_at	BIRC5	This gene is a member of the inhibitor of apoptosis (IAP) gene family, which encode negative regulatory proteins that prevent apoptotic cell death. IAP family members usually contain multiple baculovirus IAP repeat (BIR) domains, but this gene encodes proteins with only a single BIR domain. The encoded proteins also lack a C-terminus RING finger domain. Gene expression is high during fetal develo…	203823_at	RGS3	This gene encodes a member of the regulator of G-protein signaling (RGS) family. This protein is a GTPase-activating protein that inhibits G-protein-mediated signal transduction. Alternative splicing and the use of alternative promoters results in multiple transcript variants encoding different isoforms. Long isoforms are largely cytosolic and plasma membrane-associated with a function in Wnt sig…	-7.979
202107_s_at	MCM2	The protein encoded by this gene is one of the highly conserved mini-chromosome maintenance proteins (MCM) that are involved in the initiation of eukaryotic genome replication. The hexameric protein complex formed by MCM proteins is a key component of the pre-replication complex (pre_RC) and may be involved in the formation of replication forks and in the recruitment of other DNA replication rela…	212270_x_at	RPL17	Ribosomes, the organelles that catalyze protein synthesis, consist of a small 40S subunit and a large 60S subunit. Together these subunits are composed of 4 RNA species and approximately 80 structurally distinct proteins. This gene encodes a ribosomal protein that is a component of the 60S subunit. The protein belongs to the L22P family of ribosomal proteins. It is located in the cytoplasm. This …	-7.963
213101_s_at	ACTR3	The specific function of this gene has not yet been determined; however, the protein it encodes is known to be a major constituent of the ARP2/3 complex. This complex is located at the cell surface and is essential to cell shape and motility through lamellipodial actin assembly and protrusion. Three transcript variants encoding two different isoforms have been found for this gene. Diseases associ…	212072_s_at	CSNK2A1	Casein kinase II is a serine/threonine protein kinase that phosphorylates acidic proteins such as casein. It is involved in various cellular processes, including cell cycle control, apoptosis, and circadian rhythm. The kinase exists as a tetramer and is composed of an alpha, an alpha-prime, and two beta subunits. The alpha subunits contain the catalytic activity while the beta subunits undergo au…	-7.945
201088_at	KPNA2	KPNA2 protein interacts with the NLSs of DNA helicase Q1 and SV40 T antigen and may be involved in the nuclear transport of proteins. KPNA2 also may play a role in V(D)J recombination. Diseases associated with KPNA2 include ovarian endodermal sinus tumor. Among its related pathways are Immune System and Infectious disease. 1. Sotiriou et. al. Gene Expression Profiling in Breast Cancer: Understand…	209090_s_at	SH3GLB1	This gene encodes a SRC homology 3 domain-containing protein. The encoded protein interacts with the proapoptotic member of the Bcl-2 family, Bcl-2-associated X protein (Bax) and may be involved in regulating apoptotic signaling pathways. This protein may also be involved in maintaining mitochondrial morphology. Alternate splicing results in multiple transcript variants. SH3GLB1 (SH3-Domain GRB2-…	-7.87
221676_s_at	CORO1C	This gene encodes a member of the WD repeat protein family. WD repeats are minimally conserved regions of approximately 40 amino acids typically bracketed by gly-his and trp-asp (GH-WD), which may facilitate formation of heterotrimeric or multiprotein complexes. Members of this family are involved in a variety of cellular processes, including cell cycle progression, signal transduction, apoptosis…	219650_at	ERCC6L	ERCC6L (Excision Repair Cross-Complementation Group 6-Like) is a Protein Coding gene. Diseases associated with ERCC6L include bone marrow failure syndrome 2. Among its related pathways are Signaling by GPCR and Signaling by Rho GTPases. GO annotations related to this gene include nucleic acid binding and helicase activity. An important paralog of this gene is ERCC6. DNA helicase that acts as an e…	-7.839
204170_s_at	CKS2	CKS2 protein binds to the catalytic subunit of the cyclin dependent kinases and is essential for their biological function. The CKS2 mRNA is found to be expressed in different patterns through the cell cycle in HeLa cells, which reflects specialized role for the encoded protein. Among its related pathways are Pathways in cancer and Small cell lung cancer. GO annotations related to this gene inclu…	219663_s_at	TMEM121	TMEM121 (Transmembrane Protein 121) is a Protein Coding gene. May play a role in MAPK signaling. 1. Sfakianakis et. al. On the Identification of Circulating Tumor Cells in Breast Cancer; Not much information for this gene, but still can find this paper somewhat relevant.	-7.696
203625_x_at	SKP2	This gene encodes a member of the F-box protein family which is characterized by an approximately 40 amino acid motif, the F-box. The F-box proteins constitute one of the four subunits of ubiquitin protein ligase complex called SCFs (SKP1-cullin-F-box), which function in phosphorylation-dependent ubiquitination. The F-box proteins are divided into 3 classes: Fbws containing WD-40 domains, Fbls co…	202176_at	ERCC3	This gene encodes an ATP-dependent DNA helicase that functions in nucleotide excision repair. The encoded protein is a subunit of basal transcription factor 2 (TFIIH) and, therefore, also functions in class II transcription. Mutations in this gene are associated with Xeroderma pigmentosum B, Cockayne's syndrome, and trichothiodystrophy. Alternative splicing results in multiple transcript variants…	-7.686
202705_at	CCNB2	Cyclin B2 is a member of the cyclin family, specifically the B-type cyclins. The B-type cyclins, B1 and B2, associate with p34cdc2 and are essential components of the cell cycle regulatory machinery. B1 and B2 differ in their subcellular localization. Cyclin B1 co-localizes with microtubules, whereas cyclin B2 is primarily associated with the Golgi region. Cyclin B2 also binds to transforming gro…	213051_at	ZC3HAV1	This gene encodes a CCCH-type zinc finger protein that is thought to prevent infection by retroviruses. Studies of the rat homolog indicate that the protein may primarily function to inhibit viral gene expression and induce an innate immunity to viral infection. Alternative splicing occurs at this locus and two variants, each encoding distinct isoforms, are described. ZC3HAV1 (Zinc Finger CCCH-Ty…	-7.637
201890_at	RRM2	This gene encodes one of two non-identical subunits for ribonucleotide reductase. This reductase catalyzes the formation of deoxyribonucleotides from ribonucleotides. Synthesis of the encoded protein (M2) is regulated in a cell-cycle dependent fashion. Transcription from this gene can initiate from alternative promoters, which results in two isoforms that differ in the lengths of their N-termini.…	207416_s_at	NFATC3	The product of this gene is a member of the nuclear factors of activated T cells DNA-binding transcription complex. This complex consists of at least two components: a preexisting cytosolic component that translocates to the nucleus upon T cell receptor (TCR) stimulation and an inducible nuclear component. Other members of this family participate to form this complex also. The product of this gen…	-7.632
214440_at	NAT1	This gene is one of two arylamine N-acetyltransferase (NAT) genes in the human genome, and is orthologous to the mouse and rat Nat2 genes. The enzyme encoded by this gene catalyzes the transfer of an acetyl group from acetyl-CoA to various arylamine and hydrazine substrates. This enzyme helps metabolize drugs and other xenobiotics, and functions in folate catabolism. Multiple transcript variants …	212694_s_at	PCCB	The protein encoded by this gene is a subunit of the propionyl-CoA carboxylase (PCC) enzyme, which is involved in the catabolism of propionyl-CoA. PCC is a mitochondrial enzyme that probably acts as a dodecamer of six alpha subunits and six beta subunits. This gene encodes the beta subunit of PCC. Defects in this gene are a cause of propionic acidemia type II (PA-2). Multiple transcript variants …	7.627
202413_s_at	USP1	This gene encodes a member of the ubiquitin-specific processing (UBP) family of proteases that is a deubiquitinating enzyme (DUB) with His and Cys domains. This protein is located in the cytoplasm and cleaves the ubiquitin moiety from ubiquitin-fused precursors and ubiquitinylated proteins. The protein specifically deubiquitinates a protein in the Fanconi anemia (FA) DNA repair pathway. Alternate…	202014_at	PPP1R15A	This gene is a member of a group of genes whose transcript levels are increased following stressful growth arrest conditions and treatment with DNA-damaging agents. The induction of this gene by ionizing radiation occurs in certain cell lines regardless of p53 status, and its protein response is correlated with apoptosis following ionizing radiation. [provided by RefSeq, Jul 2008]. PPP1R15A (Prot…	-7.596
204703_at	IFT88	This gene encodes a member of the tetratrico peptide repeat (TPR) family. Mutations of a similar gene in mouse can cause polycystic kidney disease. Two transcript variants encoding distinct isoforms have been identified for this gene. Diseases associated with IFT88 include orofaciodigital syndrome i and polycystic kidney disease. Among its related pathways are Signaling by GPCR and Organelle biog…	219467_at	GIN1	GIN1 (Gypsy Retrotransposon Integrase 1) is a Protein Coding gene. Diseases associated with GIN1 include Parametritis. GO annotations related to this gene include nucleic acid binding. 1. Pang et. al. Analysing breast cancer microarrays from African Americans using shrinkage-based discriminant analysis	7.572
205509_at	CPB1	Three different procarboxypeptidases A and two different procarboxypeptidases B have been isolated. The B1 and B2 forms differ from each other mainly in isoelectric point. Carboxypeptidase B1 is a highly tissue-specific protein and is a useful serum marker for acute pancreatitis and dysfunction of pancreatic transplants. It is not elevated in pancreatic carcinoma. Diseases associated with CPB1 in…	218628_at	CCDC53	CCDC53 (Coiled-Coil Domain Containing 53) is a Protein Coding gene. Diseases associated with CCDC53 include Wiskott-Aldrich Syndrome. Among its related pathways are Endocytosis. 1. Bert et. al. Regional Activation of the Cancer Genome by Long-Range Epigenetic Remodeling	7.549
218437_s_at	LZTFL1	This gene encodes a ubiquitously expressed protein that localizes to the cytoplasm. This protein interacts with Bardet-Biedl Syndrome (BBS) proteins and, through its interaction with BBS protein complexes, regulates protein trafficking to the ciliary membrane. Nonsense mutations in this gene cause a form of Bardet-Biedl Syndrome; a ciliopathy characterized in part by polydactyly, obesity, cogniti…	201962_s_at	RNF41	This gene encodes an E3 ubiquitin ligase. The encoded protein plays a role in type 1 cytokine receptor signaling by controlling the balance between JAK2-associated cytokine receptor degradation and ectodomain shedding. Alternative splicing results in multiple transcript variants. RNF41 (Ring Finger Protein 41) is a Protein Coding gene. Among its related pathways are Signaling by GPCR and Signalin…	7.509
200996_at	ACTR3	Same as previous	209477_at	EMD	Emerin is a serine-rich nuclear membrane protein and a member of the nuclear lamina-associated protein family. It mediates membrane anchorage to the cytoskeleton. Dreifuss-Emery muscular dystrophy is an X-linked inherited degenerative myopathy resulting from mutation in the emerin gene. EMD (Emerin) is a Protein Coding gene. Diseases associated with EMD include Emery-Dreifuss Muscular Dystrophy 1…	-7.485
