# Supplementary material for: Super-delta: a new differential gene expression analysis procedure with robust data normalization
Source: BMC Bioinformatics. 2017 Dec 21;18:582. doi: 10.1186/s12859-017-1992-2 (PMC5740711; doi:10.1186/s12859-017-1992-2)
Supplement: Supplementary file 4 — Gene set enrichment analysis. This file lists all the significant KEGG pathways obtained by the significant gene lists in Additional file 1. This gene set enrichment analysis was implemented in DAVID. (XLSX 15 kb) [file 12859_2017_1992_MOESM4_ESM.xlsx]

## Sheet: global
Category	Term	Count	p-value	Benjamini adjusted p-value		Comments
KEGG_PATHWAY	Butanoate metabolism	7	0.031	0.4		Common for all 5 procedures
KEGG_PATHWAY	mismatch repair	8	0.0061	0.15
KEGG_PATHWAY	Valine, leucine and isoleucine degradation	8	0.088	0.69		Only for global and medIQR normalization
KEGG_PATHWAY	PPAR signaling pathway	9	0.064	0.6
KEGG_PATHWAY	Bladder Cancer	10	0.015	0.26
KEGG_PATHWAY	Glycolysis/Gluconeogenesis	11	0.0058	0.17
KEGG_PATHWAY	DNA replication	13	7.5e-05	0.0062	***
KEGG_PATHWAY	P53 signaling pathway	13	0.0099	0.21
KEGG_PATHWAY	Progesterone-mediated oocyte maturation	14	0.0035	0.14
KEGG_PATHWAY	Small cell lung cancer	14	0.018	0.29
KEGG_PATHWAY	Purine metabolism	18	0.039	0.45
KEGG_PATHWAY	Oocyte meiosis	21	0.0001	0.0056	***
KEGG_PATHWAY	Cell cycle	40	3.2e-13	5.2e-11	***

## Sheet: medIQR
Category	Term	Count	p-value	Benjamini adjusted p-value		Comments
KEGG_PATHWAY	Butanoate metabolism	7	0.029	0.38		Common for all 4 procedures
KEGG_PATHWAY	mismatch repair	8	0.0056	0.14
KEGG_PATHWAY	Valine, leucine and isoleucine degradation	8	0.082	0.66		Only for global and medIQR normalization
KEGG_PATHWAY	PPAR signaling pathway	9	0.059	0.6
KEGG_PATHWAY	Bladder Cancer	10	0.013	0.27
KEGG_PATHWAY	Glycolysis/Gluconeogenesis	11	0.0052	0.16
KEGG_PATHWAY	P53 signaling pathway	12	0.023	0.34
KEGG_PATHWAY	DNA replication	13	6.4e-05	0.0053	***
KEGG_PATHWAY	Progesterone-mediated oocyte maturation	14	0.0031	0.12
KEGG_PATHWAY	Small cell lung cancer	14	0.016	0.28
KEGG_PATHWAY	Purine metabolism	17	0.064	0.6
KEGG_PATHWAY	Oocyte meiosis	21	8.1e-05	0.0045	***
KEGG_PATHWAY	Cell cycle	40	1.8e-13	3e-11	***

## Sheet: quantile
Category	Term	Count	p-value	Benjamini adjusted p-value		Comments
KEGG_PATHWAY	Butanoate metabolism	6	0.097	0.73		Common for all 4 procedures
KEGG_PATHWAY	mismatch repair	8	0.0064	0.16
KEGG_PATHWAY	PPAR signaling pathway	9	0.067	0.65
KEGG_PATHWAY	Bladder Cancer	10	0.016	0.31
KEGG_PATHWAY	Pathogenic Escherichia coli infection	10	0.081	0.69		Unique for quantile and cyclic-loess normalization
KEGG_PATHWAY	Glycolysis/Gluconeogenesis	11	0.0062	0.19
KEGG_PATHWAY	P53 signaling pathway	12	0.027	0.37
KEGG_PATHWAY	DNA replication	13	8.3e-05	0.0069	***
KEGG_PATHWAY	Progesterone-mediated oocyte maturation	14	0.0038	0.15
KEGG_PATHWAY	Small cell lung cancer	14	0.02	0.34
KEGG_PATHWAY	Purine metabolism	19	0.022	0.34
KEGG_PATHWAY	Oocyte meiosis	21	0.00012	0.0065	***
KEGG_PATHWAY	Cell cycle	40	4.4e-13	7.3e-11	***

## Sheet: cyclic_loess
Category	Term	Count	p-value	Benjamini adjusted p-value		Comments
KEGG_PATHWAY	Butanoate metabolism	7	0.033	0.43		Common for all 5 procedures
KEGG_PATHWAY	Mismatch repair	8	0.0068	0.15
KEGG_PATHWAY	Valine, leucine and isoleucine degradation	8	0.095	0.64
KEGG_PATHWAY	PPAR signaling pathway	9	0.07	0.63
KEGG_PATHWAY	Pathogenic Escherichia coli infection	10	0.085	0.65		Unique for quantile and cyclic-loess normalization
KEGG_PATHWAY	Bladder cancer	11	0.0053	0.16
KEGG_PATHWAY	Glycolysis / Gluconeogenesis	11	0.0066	0.17
KEGG_PATHWAY	DNA replication	13	9.1e-05	0.0075	***
KEGG_PATHWAY	P53 signaling pathway	13	0.011	0.21
KEGG_PATHWAY	Calcium signaling pathway	13	0.094	0.66		Unique
KEGG_PATHWAY	Progesterone-mediated oocyte maturation	14	0.0042	0.16
KEGG_PATHWAY	Small cell lung cancer	14	0.021	0.32
KEGG_PATHWAY	Purine metabolism	18	0.046	0.51
KEGG_PATHWAY	Oocyte meiosis	21	0.00013	0.0074	***
KEGG_PATHWAY	Pathways in cancer	32	0.081	0.66		Unique
KEGG_PATHWAY	Cell cycle	41	1.1e-13	1.8e-11	***

## Sheet: super-delta
Category	Term	Count	p-value	Benjamini adjusted p-value		Comments
KEGG_PATHWAY	Biosynthesis of unsaturated fatty acids	6	0.06	0.66		Unique for super-delta
KEGG_PATHWAY	Butanoate metabolism	7	0.06	0.63		Common for all 4 procedures
KEGG_PATHWAY	Type II diabetes mellitus	7	0.089	0.71		Unique for super-delta
KEGG_PATHWAY	mismatch repair	8	0.014	0.3
KEGG_PATHWAY	PPAR signaling pathway	10	0.062	0.6
KEGG_PATHWAY	Bladder Cancer	11	0.014	0.34
KEGG_PATHWAY	Glycolysis/Gluconeogenesis	12	0.0059	0.23
KEGG_PATHWAY	DNA replication	13	0.00036	0.031	**
KEGG_PATHWAY	p53 signaling pathway	14	0.014	0.38
KEGG_PATHWAY	Progesterone-mediated oocyte maturation	14	0.014	0.38
KEGG_PATHWAY	Small cell lung cancer	15	0.028	0.46
KEGG_PATHWAY	Purine metabolism	20	0.045	0.59
KEGG_PATHWAY	Oocyte meiosis	21	0.0009	0.051	*
KEGG_PATHWAY	Cell cycle	42	2.6e-12	4.5e-10	***
