# Supplementary material for: Super-delta: a new differential gene expression analysis procedure with robust data normalization
Source: BMC Bioinformatics. 2017 Dec 21;18:582. doi: 10.1186/s12859-017-1992-2 (PMC5740711; doi:10.1186/s12859-017-1992-2)
Supplement: Supplementary file 5 — A Comprehensive investigation of pairing genes. This file contains full information of the pairing genes of super-delta, including the gene set enrichment results of the pairing gene list of the significant genes in Additional file 1. (XLSX 152 kb) [file 12859_2017_1992_MOESM5_ESM.xlsx]

## Sheet: Pairing_Gene
Only 3149 (3149/11141=28.26%) genes show up in the pairing list. Following is a table of the most frequently pairing genes.
In this worksheet, we want to do a thorough investigation of pairing genes, with the goal of finding some interesting pattern.
Probe set name	Gene symbol	Times being paired	(Super-delta) t-statistic	(Super-delta) raw p-value	This cell is the sum of column C. That is, this set of743(6.67%)genes (we can call them"candidate house-keeping genes") pair a total of6510(58.43%) genes.
201040_at	GNAI2	29	0.0297238	0.976316
201966_at	NDUFS2	29	-0.154577	0.877306			6510
201350_at	FLOT2	27	0.151734	0.87958	Interpret this table: 2 genes are paired with 29 times, 1 gene is paired with 27 times, etc.
203420_at	FAM8A1	26	0.00487035	0.996118
201319_at	MYL12A	25	-0.126711	0.899299	Times being paired	29	27	26	25	24	23	22	21
204133_at	RRP9	24	0.074222	0.940914	Number of genes	2	1	1	1	2	1	4	4
205606_at	LRP6	24	0.0072224	0.994245	Times being paired	20	19	18	17	16	15	14	13
210596_at	MAGT1	23	0.0413838	0.967027	Number of genes	7	4	9	9	19	20	21	18
203212_s_at	MTMR2	22	0.0395975	0.968452	Times being paired	12	11	10	9	8	7	6	5
203672_x_at	TPMT	22	-0.0912049	0.927426	Number of genes	25	33	49	60	67	91	127	168
204340_at	TMEM187	22	-0.0271696	0.97835
212719_at	PHLPP1	22	0.124683	0.900904
201000_at	AARS	21	0.0636486	0.949329
201336_at	VAMP3	21	-0.0194872	0.98447
207657_x_at	TNPO1	21	-0.0181386	0.985546
215931_s_at	ARFGEF2	21	0.0910279	0.927568
200664_s_at	DNAJB1	20	-0.0268896	0.978574
201776_s_at	KIAA0494	20	-0.0178866	0.985747
202481_at	DHRS3	20	0.124561	0.901001
202601_s_at	HTATSF1	20	-0.00833524	0.993358
204064_at	THOC1	20	0.0022989	0.998168
204435_at	NUPL1	20	-0.102414	0.918521
204523_at	ZNF140	20	-0.0842891	0.932913
203114_at	SSSCA1	19	-0.000858797	0.999316
209515_s_at	RAB27A	19	0.0906103	0.927884
209663_s_at	ITGA7	19	0.220202	0.825946
210768_x_at	TMCO1	19	-0.0706145	0.943775
202128_at	KIAA0317	18	-0.0709634	0.943495
203360_s_at	MYCBP	18	0.00593582	0.99527
203494_s_at	CEP57	18	0.0354262	0.971772
204322_at	GOLIM4	18	0.177416	0.859358
204839_at	POP5	18	-0.0876399	0.93025
207574_s_at	GADD45B	18	0.000460434	0.999633
208721_s_at	ANAPC5	18	-0.0356083	0.971629
213067_at	MYH10	18	0.0384772	0.969352
215813_s_at	PTGS1	18	0.0757706	0.939673
202892_at	CDC23	17	-0.00719874	0.994263
203031_s_at	UROS	17	-0.096726	0.923038
203158_s_at	GLS	17	0.0190535	0.98482
204424_s_at	LMO3	17	0.125724	0.900082
208159_x_at	DDX11	17	0.0405397	0.967704
208203_x_at	KIR2DS5	17	0.0583627	0.953514
209206_at	SEC22B	17	0.0161343	0.987143
210935_s_at	WDR1	17	0.0192519	0.984659
212993_at	NACC2	17	0.00521483	0.995845
200056_s_at	C1D	16	0.0906899	0.927824
201846_s_at	RYBP	16	-0.115143	0.908439
201855_s_at	ATMIN	16	0.0849092	0.93242
202041_s_at	FIBP	16	0.0149406	0.988095
202216_x_at	NFYC	16	0.0627905	0.950006
202313_at	PPP2R2A	16	0.0613075	0.951168
203194_s_at	NUP98	16	-0.0283292	0.977426
203451_at	LDB1	16	0.221111	0.825226
204113_at	CELF1	16	0.0506732	0.959636
205172_x_at	CLTB	16	0.0121979	0.99028
206968_s_at	NFRKB	16	0.169928	0.865222
207081_s_at	PI4KA	16	0.0138985	0.988925
208660_at	CS	16	-0.0134637	0.989272
208757_at	TMED9	16	-0.0656239	0.94774
209256_s_at	KLHDC10	16	-0.0889127	0.92924
212683_at	SLC25A44	16	-0.00898838	0.992837
214801_at		16	-0.0556871	0.95565
218306_s_at	HERC1	16	-0.0286151	0.977197
219692_at	KREMEN2	16	0.190905	0.848803
200733_s_at	PTP4A1	15	-0.0254755	0.9797
200739_s_at	SUMO3	15	-0.272987	0.785231
201819_at	SCARB1	15	0.0197301	0.984282
202245_at	LSS	15	0.00901008	0.992821
202638_s_at	ICAM1	15	-0.0167694	0.986639
202757_at	COBRA1	15	-0.158618	0.874148
203002_at	AMOTL2	15	0.0642342	0.948841
203314_at	GTPBP6 /// LOC100508214 /// LOC100510565	15	-0.0733415	0.941622
203616_at	POLB	15	0.00162052	0.998709
203787_at	SSBP2	15	0.0384169	0.969398
204555_s_at	PPP1R3D	15	0.134289	0.893308
204715_at	PANX1	15	-0.208802	0.834826
209410_s_at	GRB10	15	-0.0119338	0.99049
211352_s_at	NCOA3	15	0.0471463	0.962443
211977_at	GPR107	15	0.0169487	0.986495
212088_at	PMPCA	15	0.0163947	0.986936
212550_at	STAT5B	15	0.169244	0.865802
214114_x_at	FASTK	15	-0.0514646	0.959009
217408_at	MRPS18B	15	-0.0626418	0.950109
219235_s_at	PHACTR4	15	0.0903466	0.928101
200609_s_at	WDR1	14	-0.0253139	0.979829
202348_s_at	TOR1A	14	0.1243	0.901202
202536_at	CHMP2B	14	0.0952875	0.924183
202913_at	ARHGEF11	14	0.131123	0.895813
203252_at	CDK2AP2	14	0.0779165	0.937976
204957_at	ORC5	14	-0.077555	0.938259
206656_s_at	C20orf3	14	0.00579277	0.995384
207022_s_at	LDHC	14	0.124064	0.901383
208468_at	SOX21	14	0.215582	0.829533
208878_s_at	PAK2	14	0.0229417	0.98172
209583_s_at	CD200	14	0.0189002	0.984938
210707_x_at	PMS2P11	14	0.0359347	0.97137
213452_at	ZNF184	14	0.0919216	0.926844
214317_x_at	RPS9	14	-0.0609682	0.951439
215429_s_at	ZNF428	14	0.14456	0.885204
215434_x_at	LOC100288142 /// NBPF1 /// NBPF10	14	-0.0310906	0.975226
217209_at	CEACAM3	14	0.26493	0.791331
218762_at	ZNF574	14	0.172634	0.863106
219045_at	RHOF	14	0.103595	0.917599
219069_at	ANKRD49	14	-0.00103149	0.999178
221489_s_at	SPRY4	14	0.160213	0.872887
200001_at	CAPNS1	13	0.044342	0.964677
201087_at	PXN	13	0.36407	0.71622
201096_s_at	ARF4	13	0.0184699	0.985281
201126_s_at	MGAT1	13	0.11583	0.907903
201987_at	MED13	13	-0.011318	0.990981
202632_at	DPH1 /// OVCA2	13	0.188846	0.850423
203236_s_at	LGALS9	13	0.0296728	0.976357
203532_x_at	CUL5	13	0.179868	0.857427
203553_s_at	MAP4K5	13	-0.109365	0.913021
203701_s_at	TRMT1	13	-0.0110573	0.991191
203858_s_at	COX10	13	0.235834	0.813804
206216_at	SRPK3	13	0.16699	0.867567
208071_s_at	LAIR1	13	0.186292	0.852418
208877_at	PAK2	13	0.00299622	0.997612
211416_x_at	GGTLC1	13	0.0964919	0.923251
212319_at	SGSM2	13	0.0312765	0.975084
218062_x_at	CDC42EP4	13	-0.132929	0.894414
221718_s_at	AKAP13	13	-0.034268	0.972698
201782_s_at	AIP	12	0.121133	0.903721
201864_at	GDI1	12	0.193874	0.846475
202667_s_at	SLC39A4 /// SLC39A7	12	-0.196645	0.844318
202944_at	NAGA	12	-0.0501517	0.960054
203116_s_at	FECH	12	-0.0582805	0.953582
204448_s_at	PDCL	12	0.092674	0.926249
204976_s_at	AMMECR1	12	-0.0603569	0.951936
205077_s_at	PIGF	12	-0.0789423	0.937155
205260_s_at	ACYP1	12	-0.0748868	0.940375
206138_s_at	PI4KB	12	-0.242035	0.80904
208817_at	COMT	12	-0.0211611	0.983145
208859_s_at	ATRX	12	0.0814406	0.935164
209254_at	KLHDC10	12	0.156085	0.876124
209331_s_at	MAX	12	-0.0555505	0.955754
209350_s_at	GPS2	12	-0.025478	0.979697
209423_s_at	PHF20	12	0.244715	0.806918
210172_at	SF1	12	0.0840696	0.933079
212051_at	WIPF2	12	0.203731	0.83878
212135_s_at	ATP2B4	12	0.104446	0.916919
212777_at	SOS1	12	0.0174548	0.986091
213208_at	KIAA0240	12	-0.0101414	0.991918
213657_s_at		12	0.0385504	0.969287
216366_x_at		12	0.261218	0.794186
217208_s_at	DLG1	12	0.0962293	0.923428
220251_at	C1orf107	12	0.190821	0.848859
200034_s_at	RPL6	11	-0.13668	0.891408
200979_at	PDHA1	11	0.196176	0.844663
201723_s_at	GALNT1	11	-0.13686	0.891293
202079_s_at	TRAK1	11	-0.039073	0.968871
202112_at	VWF	11	-0.0606291	0.951723
202360_at	MAML1	11	-0.152989	0.878555
202780_at	OXCT1	11	0.0553993	0.955873
202804_at	ABCC1	11	0.0808492	0.93564
202816_s_at	SS18	11	-0.223271	0.823571
203550_s_at	FAM189B	11	-0.211187	0.833007
204022_at	WWP2	11	-0.213614	0.831059
205010_at	GNL3L	11	0.0573227	0.954344
205053_at	PRIM1	11	0.187295	0.851625
205808_at	ASPH	11	0.111909	0.911024
206491_s_at	NAPA	11	-0.0216672	0.982734
207338_s_at	ZNF200	11	0.0764686	0.939119
208415_x_at	ING1	11	-0.0179167	0.985721
209238_at	STX3	11	-0.15058	0.880462
209629_s_at	NXT2	11	0.030454	0.97574
210186_s_at	FKBP1A	11	-0.128158	0.898161
211759_x_at	TBCB	11	-0.0320815	0.974441
212018_s_at	RSL1D1	11	-0.197369	0.843758
213342_at	YAP1	11	-0.0708446	0.943597
213408_s_at	PI4KA /// PI4KAP1 /// PI4KAP2	11	2.94051e-05	0.999977
213822_s_at	UBE3B	11	0.211688	0.832551
214015_at	SOCS7	11	0.183592	0.854518
215530_at	FANCA	11	0.210078	0.833825
217336_at	RPS10 /// RPS10P7	11	0.0125888	0.989968
217825_s_at	UBE2J1	11	0.111964	0.910956
218521_s_at	UBE2W	11	0.114189	0.909202
219390_at	FKBP14	11	0.089208	0.929002
219395_at	ESRP2	11	0.0054109	0.995689
33579_i_at	GALR3	11	0.155659	0.87646
200616_s_at	MLEC	10	-0.111036	0.911699
200898_s_at	MGEA5	10	0.144078	0.885576
201127_s_at	ACLY	10	-0.273101	0.785159
201609_x_at	ICMT	10	0.226009	0.821415
201679_at	SRRT	10	0.258055	0.796624
201728_s_at	KIAA0100	10	0.138523	0.890004
201902_s_at	YY1	10	0.201868	0.840209
202014_at	PPP1R15A	10	0.0693985	0.944739
202031_s_at	WIPI2	10	0.0866636	0.931017
202143_s_at	COPS8	10	-0.195362	0.845302
202179_at	BLMH	10	-0.155256	0.876802
202382_s_at	GNPDA1	10	-0.0744351	0.940734
202782_s_at	INPP5K	10	-0.0678236	0.945989
202878_s_at	CD93	10	-0.143636	0.885924
202964_s_at	RFX5	10	0.043088	0.965675
203206_at	FAM53B	10	0.13765	0.890654
203233_at	IL4R	10	0.111214	0.911551
203321_s_at	ADNP2	10	-0.0452253	0.963973
203442_x_at	EML3	10	-0.0235043	0.981272
204106_at	TESK1	10	0.1523	0.879111
204215_at	C7orf23	10	-0.0941287	0.925099
204946_s_at	TOP3A	10	0.231326	0.81729
204998_s_at	ATF5	10	0.171759	0.863809
207213_s_at	USP2	10	0.0775042	0.938304
208073_x_at	TTC3	10	-0.238289	0.811891
209336_at	PWP2	10	-0.21648	0.828882
209502_s_at	BAIAP2	10	0.0482892	0.961542
209631_s_at	GPR37	10	0.136915	0.891235
209776_s_at	SLC19A1	10	0.117473	0.906622
210418_s_at	IDH3B	10	0.175424	0.860913
210570_x_at	MAPK9	10	0.193739	0.846575
211300_s_at	TP53	10	-0.0656034	0.947768
212433_x_at	RPS2	10	-0.548792	0.58371
212521_s_at	PDE8A	10	0.1889	0.850348
212701_at	TLN2	10	0.226688	0.820914
212996_s_at	URB1	10	0.0605802	0.951763
213804_at	INPP5B	10	0.184042	0.85418
214830_at	SLC38A6	10	0.063028	0.949807
216010_x_at	FUT3	10	0.0878689	0.930083
216985_s_at	STX3	10	-0.00842086	0.993291
217211_at		10	0.306407	0.759627
218289_s_at	UBA5	10	0.0233065	0.981429
218378_s_at	PRKRIP1	10	0.135037	0.892705
219063_at	C1orf35	10	0.026003	0.979282
219826_at	ZNF419	10	0.112148	0.910812
220057_at	XAGE1A /// XAGE1B /// XAGE1C /// XAGE1D /// XAGE1E	10	0.170613	0.864694
221006_s_at	SNX27	10	0.122335	0.90275
221669_s_at	ACAD8	10	-0.0497489	0.96037
221708_s_at	UNC45A	10	0.0435667	0.965292
200022_at	RPL18	9	0.103152	0.917931
200089_s_at	RPL4	9	0.05065	0.959648
200730_s_at	PTP4A1	9	-0.147862	0.882614
200796_s_at	MCL1	9	0.272259	0.785712
200954_at	ATP6V0C	9	0.11855	0.905752
201224_s_at	SRRM1	9	-0.168483	0.866362
201517_at	NCBP2	9	-0.243884	0.807559
201535_at	UBL3	9	0.240377	0.810297
201624_at	DARS	9	-0.229293	0.8189
201628_s_at	RRAGA	9	0.0938812	0.925289
201703_s_at	PPP1R10	9	0.097055	0.922787
203027_s_at	MVD	9	0.26446	0.791709
203589_s_at	TFDP2	9	-0.0223946	0.982155
204175_at	ZNF593	9	-0.396785	0.691999
204520_x_at	BRD1	9	-0.181096	0.856466
204789_at	FMNL1	9	0.160552	0.872608
204799_at	ZBED4	9	-0.0398899	0.968222
204883_s_at	HUS1	9	0.0739433	0.941125
205238_at	TRMT2B	9	0.180458	0.856968
205402_x_at	PRSS2	9	0.319928	0.749335
205550_s_at	BRE	9	0.107447	0.914546
206307_s_at	FOXD1	9	-0.1216	0.903368
206593_s_at	MED22	9	0.127492	0.898682
206655_s_at	GP1BB /// SEPT5	9	-0.11789	0.9063
208118_x_at	LOC100271836 /// LOC440354 /// LOC595101 /// LOC641298 /// SLC7A5P1 /// SLC7A5P2	9	0.172803	0.86299
208853_s_at	CANX	9	-0.0168556	0.986568
208913_at	GGA2	9	0.0511711	0.95924
209011_at	TRIO	9	-0.092552	0.926348
209032_s_at	CADM1	9	-0.100701	0.919894
209065_at	UQCRB	9	0.180134	0.857247
209127_s_at	SART3	9	-0.195174	0.84545
209364_at	BAD	9	0.0213852	0.982962
209633_at	PPP2R3A	9	-0.135181	0.892608
209895_at	PTPN11	9	0.0282322	0.977504
210257_x_at	CUL4B	9	0.15883	0.873962
210895_s_at	CD86	9	-0.207442	0.835912
211573_x_at	TGM2	9	0.584956	0.559246
212193_s_at	LARP1	9	-0.109455	0.91296
212396_s_at	KIAA0090	9	-0.113672	0.909622
212694_s_at	PCCB	9	0.0296479	0.976377
212896_at	SKIV2L2	9	-0.157307	0.875151
213028_at	NFRKB	9	0.152798	0.878695
213402_at	ZNF787	9	0.0903311	0.928118
214366_s_at	ALOX5	9	0.310635	0.756392
215631_s_at	BRMS1	9	0.0330913	0.973636
216804_s_at	PDLIM5	9	-0.160737	0.872467
216855_s_at	HNRNPU	9	0.0741977	0.94093
216878_x_at	HAB1	9	0.142741	0.886647
216941_s_at	TAF1B	9	0.1225	0.902634
217168_s_at	HERPUD1	9	-0.168805	0.866135
217223_s_at	BCR	9	0.0223614	0.982185
217691_x_at	SLC16A3	9	0.176191	0.860315
217991_x_at	SSBP3	9	0.0407032	0.967572
218036_x_at	NMD3	9	-0.179547	0.857672
219757_s_at	C14orf101	9	-0.00979707	0.992193
220202_s_at	RC3H2	9	0.15145	0.879764
220506_at	GUCY1B2	9	0.212807	0.831718
221797_at	C17orf90	9	0.0922436	0.926606
221964_at	TULP3	9	-0.0717353	0.942888
222234_s_at	DBNDD1	9	0.230096	0.818284
200599_s_at	HSP90B1	8	-0.0226738	0.981933
200602_at	APP	8	-0.564959	0.572758
201132_at	HNRNPH2	8	0.121127	0.903705
201214_s_at	PPP1R7	8	-0.335687	0.737439
201447_at	TIA1	8	-0.167436	0.867194
201458_s_at	BUB3	8	0.064012	0.949022
201753_s_at	ADD3	8	0.120201	0.904435
201927_s_at	PKP4	8	0.162638	0.870959
202123_s_at	ABL1	8	0.0229319	0.98173
202778_s_at	ZMYM2	8	-0.186858	0.851936
202956_at	ARFGEF1	8	-0.0235771	0.981215
202979_s_at	CREBZF	8	-0.228101	0.819801
203102_s_at	MGAT2	8	-0.0612533	0.951223
203219_s_at	APRT	8	-0.181786	0.855968
203447_at	PSMD5	8	0.123343	0.901956
203638_s_at	FGFR2	8	0.463354	0.643569
203796_s_at	BCL7A	8	-0.0254613	0.979713
204116_at	IL2RG	8	-0.0954366	0.924075
204611_s_at	PPP2R5B	8	0.292755	0.769997
204905_s_at	EEF1E1	8	0.0562077	0.955231
204961_s_at	NCF1 /// NCF1B /// NCF1C	8	0.000267479	0.999787
205130_at	RAGE	8	0.0234853	0.981289
205147_x_at	NCF4	8	0.0194272	0.984521
205196_s_at	AP1S1	8	0.186603	0.852184
205450_at	PHKA1	8	0.250444	0.802565
205671_s_at	HLA-DOB	8	-0.14181	0.887371
206182_at	ZNF134	8	0.174011	0.862025
207941_s_at	RBM39	8	0.180757	0.856726
208839_s_at	CAND1	8	-0.0546284	0.956487
209038_s_at	EHD1	8	0.191395	0.848409
209664_x_at	NFATC1	8	0.147734	0.88272
210288_at	KLRG1	8	0.108249	0.91391
210878_s_at	KDM3B	8	0.103879	0.917366
210975_x_at	FASTK	8	0.14168	0.887472
211543_s_at	GRK6	8	0.0854688	0.931973
212005_at	C1orf144	8	0.263254	0.792619
212047_s_at	RNF167	8	0.0447034	0.964384
212162_at	KIDINS220	8	0.16661	0.867842
212384_at	ATP6V1G2 /// BAT1	8	-0.232254	0.816574
212604_at	MRPS31	8	-0.0337435	0.973113
212981_s_at	FAM115A	8	0.197461	0.843674
213460_x_at	NSUN5P2	8	0.233974	0.815257
213892_s_at	APRT	8	-0.282235	0.778089
214001_x_at		8	0.146623	0.883556
214014_at	CDC42EP2	8	0.306161	0.759794
214084_x_at	NCF1C	8	0.297826	0.766178
215030_at	GRSF1	8	-0.0958826	0.923727
215116_s_at	DNM1	8	0.165946	0.868377
215667_x_at	LOC441259 /// PMS2L2 /// PMS2P1 /// PMS2P6	8	0.192556	0.847493
217746_s_at	PDCD6IP	8	0.0724636	0.942298
217787_s_at	GALNT2	8	-0.252388	0.801057
217905_at	C10orf119	8	0.0434421	0.965392
218123_at	C21orf59	8	0.0714891	0.943078
218133_s_at	NIF3L1	8	-0.145997	0.884068
218149_s_at	ZNF395	8	0.0812859	0.935289
218333_at	DERL2	8	0.0188549	0.984974
218481_at	EXOSC5	8	-0.131991	0.895127
218600_at	LIMD2	8	0.0468678	0.962669
218873_at	GON4L	8	0.0749213	0.940344
218919_at	ZFAND1	8	-0.0876778	0.930214
218970_s_at	CUTC	8	0.00873085	0.993043
219627_at	ZNF767	8	0.0248688	0.980186
219997_s_at	COPS7B	8	0.127634	0.898571
220153_at	ENTPD7	8	0.359817	0.719337
221962_s_at	UBE2H	8	-0.0655385	0.947803
222243_s_at	TOB2	8	-0.0175873	0.985986
39817_s_at	C6orf108	8	-0.139791	0.888982
200631_s_at	SET	7	0.106095	0.91561
200704_at	LITAF	7	-0.0834063	0.933602
200766_at	CTSD	7	-0.44019	0.660277
200791_s_at	IQGAP1	7	-0.0508264	0.959515
200808_s_at	ZYX	7	0.179153	0.858018
201009_s_at	TXNIP	7	-0.542489	0.588086
201364_s_at	OAZ2	7	0.00228883	0.998176
201502_s_at	NFKBIA	7	0.0459729	0.963373
201592_at	EIF3H	7	0.089409	0.928835
201777_s_at	KIAA0494	7	0.231342	0.81728
201801_s_at	SLC29A1	7	0.231492	0.817175
201804_x_at	TBCB	7	-0.237776	0.812303
201910_at	FARP1	7	-0.40119	0.688761
202009_at	TWF2	7	-0.0183492	0.985378
202012_s_at	EXT2	7	-0.350292	0.726506
202167_s_at	MMS19	7	0.0678408	0.94598
202364_at	MXI1	7	-0.431322	0.666672
202474_s_at	HCFC1	7	0.0904224	0.928042
202479_s_at	TRIB2	7	0.134923	0.892826
202713_s_at	KIAA0391	7	0.15909	0.873754
202771_at	FAM38A	7	0.107484	0.914527
202786_at	STK39	7	0.301685	0.763187
203152_at	MRPL40	7	0.168641	0.866277
203427_at	ASF1A	7	-0.40641	0.684828
203473_at	SLCO2B1	7	0.274603	0.783943
203545_at	ALG8	7	-0.0713693	0.943173
203761_at	SLA	7	-0.138922	0.889655
204025_s_at	PDCD2	7	0.42944	0.668031
204191_at	IFNAR1	7	0.315893	0.752429
204513_s_at	ELMO1	7	0.325102	0.745449
204561_x_at	APOC2	7	0.345177	0.730365
204780_s_at	FAS	7	0.362815	0.717132
204890_s_at	LCK	7	0.0784489	0.937556
205049_s_at	CD79A	7	0.061841	0.950752
205412_at	ACAT1	7	0.0911242	0.927478
206134_at	ADAMDEC1	7	0.0357769	0.971501
208610_s_at	SRRM2	7	-0.142254	0.887007
208619_at	DDB1	7	-0.216815	0.828585
209003_at	SLC25A11	7	-0.144182	0.885494
209371_s_at	SH3BP2	7	0.0281971	0.977535
209422_at	PHF20	7	0.404131	0.686506
209704_at	MTF2	7	0.216543	0.828769
209727_at	GM2A	7	-0.0628214	0.949975
209814_at	ZNF330	7	-0.438673	0.661372
209919_x_at	GGT1	7	-0.29283	0.770077
210018_x_at	MALT1	7	-0.251538	0.801653
210029_at	IDO1	7	-0.11104	0.911695
210164_at	GZMB	7	0.00349384	0.997216
210448_s_at	P2RX5	7	0.327485	0.743634
210463_x_at	TRMT1	7	0.139491	0.889229
210581_x_at	PATZ1	7	-0.0149458	0.98809
210732_s_at	LGALS8	7	0.350737	0.72612
211090_s_at	PRPF4B	7	-0.203621	0.838831
211159_s_at	PPP2R5D	7	0.214833	0.830107
211465_x_at	FUT6	7	0.463645	0.643425
211716_x_at	ARHGDIA	7	0.206576	0.836569
212213_x_at	OPA1	7	-0.0488008	0.961123
212228_s_at	COQ9	7	0.105415	0.916157
212537_x_at	RPL17	7	0.216222	0.828999
212641_at	HIVEP2	7	0.290591	0.771688
212760_at	UBR2	7	0.178111	0.858803
212783_at	RBBP6	7	0.00137677	0.998903
213328_at	NEK1	7	0.221763	0.824705
213356_x_at	HNRNPA1 /// HNRNPA1L2 /// HNRNPA1P10	7	0.00519594	0.995859
213694_at	RSBN1	7	0.123198	0.902067
214501_s_at	H2AFY	7	-0.193523	0.846745
215346_at	CD40	7	0.154632	0.877265
215747_s_at	RCC1	7	0.0274231	0.978147
215792_s_at	DNAJC11	7	0.0693984	0.944742
216032_s_at	ERGIC3	7	-0.0221257	0.982368
216044_x_at	FAM69A	7	-0.0367417	0.970727
216282_x_at	POLR2C	7	0.0381462	0.969611
216705_s_at	ADA	7	0.193347	0.846882
216824_at		7	0.228876	0.819192
217007_s_at	ADAM15	7	-0.162584	0.871035
217307_at	ACO2	7	0.0970008	0.92282
217902_s_at	HERC2	7	0.136963	0.891193
217935_s_at	UQCC	7	0.239962	0.8106
218020_s_at	ZFAND3	7	-0.027666	0.977954
218391_at	SNF8	7	-0.0864596	0.931187
218693_at	TSPAN15	7	0.051496	0.958983
218809_at	PANK2	7	-0.212329	0.832044
218819_at	INTS6	7	0.191662	0.848185
219255_x_at	IL17RB	7	-0.017247	0.986259
219447_s_at	SLC35C2	7	0.210497	0.8335
219888_at	SPAG4	7	0.0709235	0.943541
221299_at	GPR173	7	0.427621	0.669396
222024_s_at	AKAP13	7	0.128959	0.897523
222157_s_at	WDR48	7	0.161589	0.871782
55705_at	C19orf22	7	0.0986902	0.921497
64486_at	CORO1B	7	0.248043	0.804357
200647_x_at	EIF3C /// EIF3CL	6	-0.263002	0.792804
200736_s_at	GPX1	6	-0.415143	0.678503
200745_s_at	GNB1	6	-0.199628	0.841955
200765_x_at	CTNNA1	6	0.323861	0.746348
200787_s_at	PEA15	6	-0.650182	0.516373
200800_s_at	HSPA1A /// HSPA1B	6	0.0748837	0.940384
200832_s_at	SCD	6	-0.146965	0.883344
200888_s_at	RPL23	6	-0.240858	0.809896
200995_at	IPO7	6	-0.39755	0.691397
201039_s_at	RAD23A	6	-0.230381	0.818042
201042_at	TGM2	6	-0.191073	0.848643
201333_s_at	ARHGEF12	6	0.604549	0.546108
201501_s_at	GRSF1	6	0.105736	0.915912
201568_at	UQCRQ	6	-0.399386	0.690037
201603_at	PPP1R12A	6	-0.128693	0.897722
201683_x_at	TOX4	6	0.141862	0.887322
201734_at	CLCN3	6	-0.04007	0.968082
201748_s_at	SAFB	6	-0.342149	0.732609
201876_at	PON2	6	0.232584	0.81632
202166_s_at	PPP1R2	6	0.217984	0.827654
202271_at	FBXO28	6	-0.178068	0.858832
202669_s_at	EFNB2	6	-0.296391	0.767228
202827_s_at	MMP14	6	-0.213312	0.831305
202924_s_at	PLAGL2	6	-0.0399938	0.968138
203271_s_at	UNC119	6	0.408668	0.683269
203411_s_at	LMNA	6	-0.449242	0.653759
203495_at	LRRC14	6	-0.0990028	0.921247
203605_at	SRP54	6	0.275995	0.782837
203633_at	CPT1A	6	0.483815	0.629187
203640_at	MBNL2	6	-0.346182	0.729568
203697_at	FRZB	6	0.219086	0.826889
203715_at	TBCE	6	0.250109	0.802757
203720_s_at	ERCC1	6	0.132224	0.894932
203776_at	GPKOW	6	-0.299529	0.764831
203810_at	DNAJB4	6	-0.262528	0.793196
203845_at	KAT2B	6	0.33522	0.737831
203867_s_at	NLE1	6	0.189225	0.850106
203941_at	INTS9	6	0.177734	0.859093
203962_s_at	NEBL	6	0.22267	0.824026
204031_s_at	PCBP2	6	-0.443133	0.658128
204224_s_at	GCH1	6	-0.00711333	0.994332
204225_at	HDAC4	6	-0.0553735	0.955895
204441_s_at	POLA2	6	0.202732	0.839549
204445_s_at	ALOX5	6	0.260329	0.794865
204480_s_at	C9orf16	6	-0.449022	0.653925
204528_s_at	NAP1L1	6	0.122036	0.902986
204685_s_at	ATP2B2	6	0.238932	0.811406
204990_s_at	ITGB4	6	-0.0632601	0.949633
205213_at	ACAP1	6	0.103382	0.91776
205219_s_at	GALK2	6	0.273509	0.78475
205485_at	RYR1	6	-0.150073	0.880864
205516_x_at	CIZ1	6	0.268097	0.788925
205812_s_at	TMED9	6	-0.148329	0.88223
205919_at	HBE1	6	-0.251653	0.801603
206050_s_at	RNH1	6	-0.0230415	0.98164
206366_x_at	XCL1	6	-0.068962	0.945103
206734_at	JRKL	6	-0.122645	0.902515
207292_s_at	MAPK7	6	0.408491	0.683352
207339_s_at	LTB	6	-0.553745	0.580348
207416_s_at	NFATC3	6	0.312423	0.755036
208190_s_at	LSR	6	0.0611498	0.951301
208306_x_at	HLA-DRB1	6	0.0439708	0.964978
208640_at	RAC1	6	-0.429962	0.667664
208984_x_at	RBM10	6	-0.552226	0.581383
208996_s_at	POLR2C	6	-0.176155	0.860374
209061_at	NCOA3	6	-0.226029	0.821396
209384_at	PROSC	6	0.119417	0.90507
209455_at	FBXW11	6	0.209567	0.834193
209501_at	CDR2	6	-0.269775	0.787613
209619_at	CD74	6	0.427758	0.66929
209751_s_at	TRAPPC2 /// TRAPPC2P1	6	0.211288	0.832883
209864_at	FRAT2	6	0.241079	0.809726
209903_s_at	ATR	6	-0.237734	0.81232
210011_s_at	EWSR1	6	-0.21752	0.828036
210251_s_at	RUFY3	6	0.111625	0.911242
210734_x_at	MAX	6	-0.137665	0.890639
210963_s_at	GYG2	6	0.0190114	0.984851
211237_s_at	FGFR4	6	0.0443349	0.964694
211571_s_at	VCAN	6	-0.0921497	0.926678
211582_x_at	LST1	6	-0.0949965	0.924421
212026_s_at	EXOC7	6	0.237339	0.812635
212086_x_at	LMNA	6	0.08055	0.935876
212104_s_at	RBFOX2	6	0.171633	0.863913
212111_at	STX12	6	-0.329777	0.741907
212574_x_at	C19orf6	6	0.301245	0.76353
212597_s_at	HMGXB4	6	-0.348998	0.727475
212605_s_at		6	0.307322	0.758912
212619_at	TMEM194A	6	0.277105	0.781984
212711_at	CAMSAP1	6	0.0852128	0.932179
212737_at	GM2A	6	0.209748	0.834095
212763_at	CAMSAP1L1	6	0.106278	0.91547
212987_at	FBXO9	6	-0.280787	0.779133
213111_at	PIKFYVE	6	-0.00484549	0.996138
213199_at	C2CD3	6	0.237643	0.812398
213243_at	VPS13B	6	0.158149	0.874517
213271_s_at	DOPEY1	6	0.00355468	0.997167
213347_x_at	RPS4X	6	-0.15014	0.880781
213553_x_at	APOC1	6	0.128286	0.898049
213848_at	DUSP7	6	-0.235498	0.814076
214263_x_at	POLR2C	6	-0.0197393	0.984272
215184_at	DAPK2	6	0.066352	0.947156
215273_s_at	TADA3	6	0.277942	0.781337
216392_s_at	SEC23IP	6	0.0576171	0.954108
217100_s_at	UBXN7	6	0.104305	0.917032
217775_s_at	RDH11	6	0.186677	0.852093
217798_at	CNOT2	6	0.114266	0.909133
217817_at	ARPC4	6	-0.295337	0.768073
218459_at	TOR3A	6	-0.313325	0.754399
218641_at	C11orf95	6	0.150125	0.880835
218703_at	SEC22A	6	-0.0723923	0.942356
218810_at	ZC3H12A	6	0.367315	0.713811
218825_at	EGFL7	6	0.331976	0.740266
219157_at	KLHL2	6	0.121657	0.903294
219204_s_at	SRR	6	-0.171249	0.864231
219259_at	SEMA4A	6	0.14039	0.888499
219278_at	MAP3K6	6	0.0993113	0.921009
219307_at	PDSS2	6	0.250442	0.802473
219366_at	AVEN	6	0.20001	0.841678
219515_at	PRDM10	6	0.383199	0.701937
220200_s_at	SETD8	6	0.0202687	0.983848
220980_s_at	ADPGK	6	-0.0409238	0.967395
221571_at	TRAF3	6	-0.13373	0.893748
221690_s_at	NLRP2	6	-0.145092	0.884798
221803_s_at	NRBF2	6	-0.0820141	0.934717
222075_s_at	OAZ3	6	0.210446	0.833551
39835_at	SBF1	6	-0.0748416	0.940415
60471_at	RIN3	6	0.183302	0.854764
200026_at	RPL34	5	-0.604583	0.546027
200038_s_at	RPL17	5	-0.483616	0.629101
200618_at	LASP1	5	-0.10764	0.914389
200623_s_at	CALM3	5	0.205758	0.837193
200662_s_at	TOMM20	5	0.160029	0.873017
200718_s_at	SKP1	5	-0.0698664	0.944362
200746_s_at	GNB1	5	-0.270679	0.786886
200749_at		5	0.105421	0.916148
200777_s_at	BZW1	5	0.221147	0.825193
200781_s_at	RPS15A	5	-0.328117	0.74311
200878_at	EPAS1	5	-0.342136	0.732627
200885_at	RHOC	5	-0.338428	0.735437
200922_at	KDELR1	5	-0.23466	0.814724
200985_s_at	CD59	5	-0.53436	0.593686
201005_at	CD9	5	0.433577	0.665139
201176_s_at	ARCN1	5	-0.600075	0.549106
201219_at	CTBP2	5	-0.251276	0.801867
201289_at	CYR61	5	-0.74039	0.459864
201294_s_at	WSB1	5	0.362353	0.717573
201312_s_at	SH3BGRL	5	-0.0701827	0.944118
201337_s_at	VAMP3	5	0.235212	0.814259
201422_at	IFI30	5	-0.817771	0.414606
201499_s_at	USP7	5	0.142565	0.88678
201553_s_at	LAMP1	5	-0.807926	0.419933
201578_at	PODXL	5	0.269627	0.787745
201643_x_at	KDM3B	5	0.318919	0.750099
201647_s_at	SCARB2	5	-0.509502	0.611032
201659_s_at	ARL1	5	0.140921	0.888077
201672_s_at	USP14	5	-0.185675	0.852895
201709_s_at	NIPSNAP1	5	0.291372	0.771118
201752_s_at	ADD3	5	0.589968	0.555832
201810_s_at	SH3BP5	5	-0.325956	0.744797
201811_x_at	SH3BP5	5	-0.286082	0.77513
201831_s_at	USO1	5	0.297931	0.766073
201843_s_at	EFEMP1	5	-0.191577	0.84832
201950_x_at	CAPZB	5	-0.114263	0.909134
201954_at	ARPC1B	5	-0.284228	0.77657
201960_s_at	MYCBP2	5	-0.186527	0.852199
201965_s_at	SETX	5	0.278341	0.781038
202087_s_at	CTSL1	5	0.241737	0.809279
202129_s_at	RIOK3	5	0.136747	0.891376
202275_at	G6PD	5	0.709656	0.478944
202283_at	SERPINF1	5	0.36249	0.717398
202358_s_at	SNX19	5	-0.101213	0.919479
202363_at	SPOCK1	5	0.28666	0.77473
202531_at	IRF1	5	0.363584	0.716528
202564_x_at	ARL2	5	-0.260899	0.79447
202576_s_at	DDX19A /// DDX19B	5	-0.166583	0.867879
202813_at	TARBP1	5	-0.148906	0.881803
202967_at	GSTA4	5	-0.453657	0.650694
202978_s_at	CREBZF	5	-0.41863	0.675947
203012_x_at	RPL23A	5	-0.137622	0.890671
203020_at	RABGAP1L	5	-0.0740818	0.941024
203093_s_at	TIMM44	5	0.209088	0.834618
203112_s_at	WHSC2	5	-0.237661	0.812414
203204_s_at	KDM4A	5	0.283329	0.777206
203328_x_at	IDE	5	0.569372	0.569721
203502_at	BPGM	5	-0.229309	0.818859
203518_at	LYST	5	0.414844	0.678753
203529_at	PPP6C	5	-0.18291	0.855034
203591_s_at	CSF3R	5	0.580395	0.562336
203846_at	TRIM32	5	0.163439	0.870327
204053_x_at	PTEN	5	-0.428665	0.668645
204122_at	TYROBP	5	-0.276183	0.782716
204152_s_at	MFNG	5	0.598513	0.550222
204192_at	CD37	5	-0.0526987	0.958025
204357_s_at	LIMK1	5	0.390202	0.696818
204404_at	SLC12A2	5	-0.525444	0.599971
204867_at	GCHFR	5	0.413395	0.679804
204880_at	MGMT	5	0.634518	0.526461
204882_at	ARHGAP25	5	-0.0401713	0.968
204972_at	OAS2	5	-0.0194786	0.984482
205151_s_at	TRIL	5	-0.227124	0.820588
205285_s_at	FYB	5	0.672748	0.501877
205311_at	DDC	5	-0.12497	0.900678
205322_s_at	MTF1	5	0.566853	0.571473
205408_at	MLLT10	5	-0.339509	0.734586
205438_at	PTPN21	5	0.0325149	0.974092
205443_at	SNAPC1	5	0.28892	0.772906
205527_s_at	GEMIN4	5	-0.352368	0.724979
205545_x_at	DNAJC8	5	-0.672026	0.502371
205957_at	PLXNB3	5	-0.273631	0.78468
206082_at	HCP5	5	0.0730079	0.941869
206353_at	COX6A2	5	0.393818	0.694137
207318_s_at	CDK13	5	-0.152243	0.879138
207419_s_at	RAC2	5	0.389928	0.697031
207782_s_at	PSEN1	5	-0.428229	0.668903
207802_at	CRISP3	5	-0.594654	0.55283
208076_at	HIST1H4D	5	0.585905	0.5586
208097_s_at	TMX1	5	0.226705	0.820873
208416_s_at	SPTB	5	0.0346403	0.9724
208580_x_at	HIST1H4J /// HIST1H4K	5	-0.190723	0.848937
208623_s_at	EZR	5	-0.371569	0.71059
208690_s_at	PDLIM1	5	-0.0685431	0.945425
208742_s_at	SAP18	5	-0.136731	0.891365
208892_s_at	DUSP6	5	1.34973	0.178692
208899_x_at	ATP6V1D	5	-0.272069	0.785843
208936_x_at	LGALS8	5	-0.304192	0.761266
209090_s_at	SH3GLB1	5	-0.205865	0.837112
209193_at	PIM1	5	0.183937	0.854273
209398_at	HIST1H1C	5	-0.328322	0.74302
209608_s_at	ACAT2	5	-0.175756	0.860669
209622_at	STK16	5	-0.112607	0.910452
209684_at	RIN2	5	0.36113	0.718395
210086_at	HR	5	-0.00245662	0.998042
210208_x_at	BAT3	5	0.0879971	0.929967
210622_x_at	CDK10	5	-0.203191	0.839211
210905_x_at	POU5F1P4	5	0.391589	0.695852
210950_s_at	FDFT1	5	-0.718426	0.473301
210986_s_at	TPM1	5	0.180747	0.856739
211597_s_at	HOPX	5	-0.0337091	0.973143
211774_s_at	MMACHC	5	0.391813	0.69562
211926_s_at	MYH9	5	-0.192545	0.847509
211985_s_at	CALM1	5	-0.204153	0.838463
212167_s_at	SMARCB1	5	0.194175	0.846248
212303_x_at	KHSRP	5	0.240691	0.810033
212406_s_at	PCMTD2	5	-0.555757	0.578955
212453_at	KIAA1279	5	-0.0337606	0.973102
212525_s_at	H2AFX	5	0.335397	0.737665
212596_s_at	HMGXB4	5	0.14559	0.884397
212606_at	WDFY3	5	0.0876869	0.930209
212833_at	SLC25A46	5	0.181571	0.856096
212904_at	LRRC47	5	0.120713	0.904027
213072_at	CYHR1	5	-0.0394323	0.968591
213352_at	TMCC1	5	0.0415421	0.966905
213503_x_at	ANXA2	5	0.223623	0.823266
213546_at	DKFZP586I1420	5	-0.242992	0.808268
213742_at	SRSF11	5	-0.190013	0.849478
214036_at	EFNA5	5	-0.227029	0.820669
214182_at		5	-0.0781591	0.937782
214635_at	CLDN9	5	0.628264	0.530531
214753_at	N4BP2L2	5	-0.0866124	0.931077
214766_s_at	AHCTF1	5	-0.216662	0.828696
214968_at	DDX51	5	0.00548052	0.995632
216347_s_at	PPP1R13B	5	0.470783	0.638322
216593_s_at	PIGC	5	-0.342711	0.732195
216988_s_at	PTP4A2	5	0.458924	0.646744
217150_s_at	NF2	5	-0.131294	0.895686
217740_x_at	RPL7A	5	0.211295	0.832862
217831_s_at	NSFL1C	5	-0.450595	0.652859
218112_at	MRPS34	5	0.120371	0.904319
218197_s_at	OXR1	5	-0.21878	0.827024
218224_at	PNMA1	5	0.207716	0.835649
218422_s_at	RBM26	5	0.202224	0.83995
218828_at	PLSCR3	5	0.025354	0.979797
218915_at	NF2	5	0.0634865	0.949447
219239_s_at	ZNF654	5	-0.112423	0.910592
219284_at	HSPBAP1	5	-0.104847	0.916595
219347_at	NUDT15	5	-0.252234	0.80113
219446_at	RIC8B	5	-0.0703843	0.943955
220318_at	EPN3	5	-0.0670689	0.94661
220480_at	HAND2	5	0.496965	0.619703
220602_s_at	LOC388152 /// LOC727751 /// LOC727849 /// LOC80154	5	-0.125298	0.900409
220731_s_at	NECAP2	5	-0.124337	0.901164
220782_x_at	KLK12	5	0.159228	0.873655
221256_s_at	HDHD3	5	0.0888403	0.929294
221657_s_at	ASB6	5	0.124504	0.90104
221744_at	DCAF7	5	0.266193	0.790387
221753_at	SSH1	5	0.176869	0.859778
222327_x_at	OR7E156P	5	0.211674	0.832578
41037_at	TEAD4	5	-0.399425	0.690088
44783_s_at	HEY1	5	-0.00664496	0.994704
46167_at	C1orf175 /// TTC4	5	-0.169124	0.865869
47608_at	TJAP1	5	0.142388	0.886913
50374_at	C17orf90	5	-0.126946	0.899137
55093_at	CHPF2	5	0.0895174	0.928763
57532_at	DVL2	5	-0.232251	0.816576
57703_at	SENP5	5	0.030724	0.975522

## Sheet: Pairing_Gene_Enrichment
Category	Term	Count	p-value	Benjamini adjusted p-value	FDR	Fisher exact test
KEGG_PATHWAY	Leukocyte transendothelial migration	12	0.097	0.77	71	0.05
KEGG_PATHWAY	Ribosome	14	0.065	0.78	56	0.034
KEGG_PATHWAY	Hematopoietic cell lineage	7	0.079	0.73	63	0.029
KEGG_PATHWAY	Allograft rejection	6	0.079	0.76	63	0.025
KEGG_PATHWAY	Antigen processing and presentation	10	0.057	0.79	51	0.024
KEGG_PATHWAY	Autoimmune thyroid disease	6	0.067	0.75	57	0.02
KEGG_PATHWAY	Axon guidance	13	0.033	0.65	33	0.015
KEGG_PATHWAY	Natural killer cell mediated cytotoxicity	14	0.028	0.78	29	0.013
KEGG_PATHWAY	Viral myocarditis	10	0.027	0.88	28	0.0099
KEGG_PATHWAY	Regulation of actin cytoskeleton	22	0.014	0.89	16	0.0072
KEGG_PATHWAY	Primary immunodeficiency	6	0.03	0.71	31	0.0071
