# Supplementary material for: Super-delta: a new differential gene expression analysis procedure with robust data normalization
Source: BMC Bioinformatics. 2017 Dec 21;18:582. doi: 10.1186/s12859-017-1992-2 (PMC5740711; doi:10.1186/s12859-017-1992-2)
Supplement: Supplementary file 6 — Rank difference analysis. This file contains information of most differently ranked significant genes between super-delta and quantile normalization. (XLSX 852 kb) [file 12859_2017_1992_MOESM6_ESM.xlsx]

## Sheet: Rank_Diff1
In this study, we implement a rank difference analysis by settingquantile normalization as the reference.
All the ranks are inverse ranks, that saying, the largest absolute t-statistic (the most significant) has rank 1, and so forth.
Probe set name		Gene symbol		Quantile Rank		Super-delta Rank		Rank Difference			Number of genesNOT significant for super-delta
204703_at		IFT88		1		27		26			305
205441_at		OCEL1		2		42		40
201930_at		MCM6		3		1		-2
208628_s_at		YBX1		4		2		-2
212736_at		C16orf45		5		10		5
206197_at		NME5		6		52		46
218692_at		SYBU		7		9		2
213911_s_at		H2AFZ		8		7		-1
204063_s_at		ULK2		9		249		240
208627_s_at		YBX1		10		5		-5
204962_s_at		CENPA		11		3		-8
203143_s_at		KIAA0040		12		44		32
212908_at		DNAJC16		13		445		432
204934_s_at		HPN		14		49		35
204045_at		TCEAL1		15		131		116
203368_at		CRELD1		16		213		197
203418_at		CCNA2		17		37		20
214039_s_at		LAPTM4B		18		4		-14
203358_s_at		EZH2		19		15		-4
202870_s_at		CDC20		20		6		-14
202095_s_at		BIRC5		21		16		-5
200934_at		DEK		22		8		-14
203801_at		MRPS14		23		340		317
218437_s_at		LZTFL1		24		29		5
212320_at		TUBB		25		60		35
208767_s_at		LAPTM4B		26		12		-14
202107_s_at		MCM2		27		17		-10
214077_x_at		MEIS3P1		28		81		53
201977_s_at		KIAA0141		29		412		383
210958_s_at		MAST4		30		133		103
205141_at		ANG		31		342		311
57540_at		RBKS		32		378		346
40016_g_at		MAST4		33		41		8
200996_at		ACTR3		34		30		-4
202911_at		MSH6		35		48		13
202705_at		CCNB2		36		23		-13
221676_s_at		CORO1C		37		20		-17
213101_s_at		ACTR3		38		18		-20
204822_at		TTK		39		14		-25
212789_at		NCAPD3		40		212		172
209940_at		PARP3		41		442		401
221823_at		C5orf30		42		180		138
214152_at		CCPG1		43		417		374
204170_s_at		CKS2		44		21		-23
211714_x_at		TUBB		45		85		40
206396_at		SLC1A1		46		165		119
202951_at		STK38		47		54		7
201088_at		KPNA2		48		19		-29
209623_at		MCCC2		49		246		197
218542_at		CEP55		50		47		-3
205059_s_at		IDUA		51		252		201
212021_s_at		MKI67		52		109		57
210052_s_at		TPX2		53		39		-14
209625_at		PIGH		54		353		299
202097_at		NUP153		55		82		27
202633_at		TOPBP1		56		74		18
204244_s_at		DBF4		57		86		29
213234_at		KIAA1467		58		130		72
208672_s_at		SRSF3		59		149		90
202413_s_at		USP1		60		26		-34
201890_at		RRM2		61		24		-37
209026_x_at		TUBB		62		94		32
206401_s_at		MAPT		63		87		24
203625_x_at		SKP2		64		22		-42
217356_s_at		PGK1		65		93		28
221511_x_at		CCPG1		66		516		450
220094_s_at		CCDC90A		67		53		-14
204686_at		IRS1		68		33		-35
218236_s_at		PRKD3		69		38		-31
200714_x_at		OS9		70		605		535
218914_at		C1orf66		71		499		428
201180_s_at		GNAI3		72		70		-2
203284_s_at		HS2ST1		73		62		-11
213664_at		SLC1A1		74		13		-61
221710_x_at		FAM176B		75		69		-6
205074_at		SLC22A5		76		301		225
213699_s_at		YWHAQ		77		56		-21
217972_at		CHCHD3		78		98		20
216264_s_at		LAMB2		79		112		33
209665_at		CYB561D2		80		500		420
202772_at		HMGCL		81		533		452
211042_x_at		MCAM		82		46		-36
203439_s_at		STC2		83		78		-5
65517_at		AP1M2		84		475		391
203764_at		DLGAP5		85		61		-24
208451_s_at		C4A /// C4B /// LOC100509001		86		35		-51
202954_at		UBE2C		87		40		-47
214440_at		NAT1		88		25		-63
211519_s_at		KIF2C		89		110		21
203362_s_at		MAD2L1		90		55		-35
203788_s_at		SEMA3C		91		258		167
214428_x_at		C4A /// C4B /// LOC100509001		92		34		-58
219359_at		ATHL1		93		71		-22
204767_s_at		FEN1		94		137		43
209408_at		KIF2C		95		77		-18
218883_s_at		MLF1IP		96		31		-65
200693_at		YWHAQ		97		73		-24
211937_at		EIF4B		98		995		897
201685_s_at		TOX4		99		375		276
205509_at		CPB1		100		28		-72
204900_x_at		SAP30		101		64		-37
200052_s_at		ILF2		102		57		-45
204026_s_at		ZWINT		103		51		-52
200747_s_at		NUMA1		104		423		319
201291_s_at		TOP2A		105		32		-73
211284_s_at		GRN		106		568		462
204093_at		CCNH		107		355		248
201923_at		PRDX4		108		66		-42
205352_at		SERPINI1		109		58		-51
211762_s_at		KPNA2		110		43		-67
219918_s_at		ASPM		111		63		-48
200853_at		H2AFZ		112		89		-23
214496_x_at		MYST4		113		337		224
204217_s_at		RTN2		114		543		429
216092_s_at		SLC7A8		115		275		160
208393_s_at		RAD50		116		967		851
205160_at		PEX11A		117		291		174
213226_at		CCNA2		118		126		8
200657_at		SLC25A5		119		278		159
204768_s_at		FEN1		120		119		-1
208808_s_at		HMGB2		121		50		-71
219212_at		HSPA14		122		91		-31
201334_s_at		ARHGEF12		123		649		526
202791_s_at		PPP6R2		124		1048		924		Yes
212354_at		SULF1		125		120		-5
218755_at		KIF20A		126		114		-12
220134_x_at		FAM176B		127		103		-24
218584_at		TCTN1		128		681		553
218350_s_at		GMNN		129		104		-25
209025_s_at		SYNCRIP		130		96		-34
202725_at		POLR2A		131		726		595
204159_at		CDKN2C		132		451		319
221139_s_at		CSAD		133		156		23
209773_s_at		RRM2		134		88		-46
211070_x_at		DBI		135		84		-51
214710_s_at		CCNB1		136		105		-31
201970_s_at		NASP		137		67		-70
208103_s_at		ANP32E		138		65		-73
218922_s_at		LASS4		139		207		68
211248_s_at		CHRD		140		609		469
205161_s_at		PEX11A		141		409		268
209449_at		LSM2		142		121		-21
222190_s_at		C16orf58		143		788		645
209714_s_at		CDKN3		144		100		-44
218931_at		RAB17		145		266		121
221505_at		ANP32E		146		36		-110
216267_s_at		TMEM115		147		700		553
203554_x_at		PTTG1		148		11		-137
201695_s_at		PNP		149		75		-74
203345_s_at		MTF2		150		271		121
212495_at		KDM4B		151		619		468
200678_x_at		GRN		152		560		408
213102_at		ACTR3		153		90		-63
200753_x_at		SRSF2		154		224		70
213310_at		EIF2C2		155		282		127
202750_s_at		TFIP11		156		1917		1761		Yes
201381_x_at		CACYBP		157		135		-22
200715_x_at		RPL13A		158		936		778
204488_at		DOLK		159		1539		1380		Yes
216041_x_at		GRN		160		690		530
211874_s_at		MYST4		161		392		231
218760_at		COQ6		162		1295		1133		Yes
201390_s_at		CSNK2B		163		302		139
206245_s_at		IVNS1ABP		164		79		-85
211323_s_at		ITPR1		165		346		181
204067_at		SUOX		166		1196		1030		Yes
217938_s_at		KCMF1		167		222		55
203414_at		MMD		168		76		-92
201669_s_at		MARCKS		169		45		-124
219687_at		HHAT		170		549		379
201670_s_at		MARCKS		171		68		-103
203213_at		CDK1		172		102		-70
203453_at		SCNN1A		173		101		-72
202200_s_at		SRPK1		174		111		-63
218009_s_at		PRC1		175		83		-92
212653_s_at		EHBP1		176		136		-40
201833_at		HDAC2		177		108		-69
222125_s_at		P4HTM		178		241		63
204318_s_at		GTSE1		179		231		52
211712_s_at		ANXA9		180		147		-33
218355_at		KIF4A		181		183		2
202355_s_at		GTF2F1		182		521		339
211495_x_at		TNFSF12-TNFSF13 /// TNFSF13		183		925		742
212121_at		TCTN3		184		1071		887		Yes
211023_at		PDHB		185		1303		1118		Yes
207949_s_at		ICA1		186		781		595
218447_at		C16orf61		187		152		-35
221759_at		G6PC3		188		693		505
218065_s_at		TMEM9B		189		1080		891		Yes
203336_s_at		ITGB1BP1		190		158		-32
209745_at		COQ7		191		1485		1294		Yes
218976_at		DNAJC12		192		99		-93
218511_s_at		PNPO		193		755		562
209642_at		BUB1		194		134		-60
218510_x_at		FAM134B		195		290		95
209832_s_at		CDT1		196		862		666
219065_s_at		DPY30 /// MEMO1		197		125		-72
220052_s_at		TINF2		198		1354		1156		Yes
219286_s_at		RBM15		199		387		188
201761_at		MTHFD2		200		117		-83
213345_at		NFATC4		201		485		284
209024_s_at		SYNCRIP		202		127		-75
210559_s_at		CDK1		203		95		-108
205145_s_at		MYL5		204		1089		885		Yes
217832_at		SYNCRIP		205		205		0
209080_x_at		GLRX3		206		359		153
200790_at		ODC1		207		72		-135
201980_s_at		RSU1		208		123		-85
202428_x_at		DBI		209		116		-93
202180_s_at		MVP		210		310		100
215399_s_at		OS9		211		2312		2101		Yes
217834_s_at		SYNCRIP		212		174		-38
201292_at		TOP2A		213		80		-133
216237_s_at		MCM5		214		132		-82
209205_s_at		LMO4		215		59		-156
213550_s_at		IK /// TMCO6		216		904		688
219148_at		PBK		217		138		-79
214455_at		HIST1H2BC		218		107		-111
214053_at		ERBB4		219		176		-43
202752_x_at		SLC7A8		220		515		295
200738_s_at		PGK1		221		146		-75
200668_s_at		UBE2D3		222		168		-54
205158_at		RNASE4		223		211		-12
204825_at		MELK		224		113		-111
219961_s_at		PLK1S1		225		1015		790		Yes
212978_at		LRRC8B		226		245		19
217755_at		HN1		227		92		-135
217734_s_at		WDR6		228		512		284
217762_s_at		RAB31		229		151		-78
201202_at		PCNA		230		164		-66
204808_s_at		TMEM5		231		1145		914		Yes
203762_s_at		DYNC2LI1		232		752		520
208407_s_at		CTNND1		233		558		325
AFFX-HUMGAPDH/M33197_5_at		GAPDH		234		228		-6
201668_x_at		MARCKS		235		201		-34
201479_at		DKC1		236		194		-42
202732_at		PKIG		237		893		656
203929_s_at		MAPT		238		144		-94
208941_s_at		SEPHS1		239		118		-121
218132_s_at		TSEN34		240		401		161
217398_x_at		GAPDH		241		373		132
203928_x_at		MAPT		242		299		57
204800_s_at		DHRS12		243		1318		1075		Yes
203255_at		FBXO11		244		150		-94
201306_s_at		ANP32B		245		215		-30
200638_s_at		YWHAZ		246		140		-106
218947_s_at		MTPAP		247		248		1
218401_s_at		ZNF281		248		382		134
201716_at		SNX1		249		1581		1332		Yes
202412_s_at		USP1		250		128		-122
221864_at		ORAI3		251		774		523
208820_at		PTK2		252		173		-79
222191_s_at		B4GALT7		253		1076		823		Yes
221472_at		SERINC3		254		1299		1045		Yes
208874_x_at		PPP2R4		255		944		689
212917_x_at		RECQL		256		393		137
221206_at		PMS2 /// PMS2CL		257		1660		1403		Yes
219555_s_at		CENPN		258		268		10
203214_x_at		CDK1		259		139		-120
206102_at		GINS1		260		143		-117
52159_at		HEMK1		261		1384		1123		Yes
34408_at		RTN2		262		749		487
212055_at		C18orf10		263		238		-25
202454_s_at		ERBB3		264		210		-54
203384_s_at		GOLGA1		265		757		492
209389_x_at		DBI		266		159		-107
59437_at		C9orf116		267		869		602
212058_at		SR140		268		157		-111
212586_at		CAST		269		235		-34
205198_s_at		ATP7A		270		856		586
214934_at		ATP9B		271		659		388
210006_at		ABHD14A		272		563		291
202233_s_at		UQCRH		273		195		-78
202580_x_at		FOXM1		274		97		-177
202825_at		SLC25A4		275		578		303
214141_x_at		SRSF7		276		160		-116
218620_s_at		HEMK1		277		971		694
221562_s_at		SIRT3		278		1818		1540		Yes
219862_s_at		NARF		279		200		-79
200783_s_at		STMN1		280		154		-126
209218_at		SQLE		281		115		-166
203281_s_at		UBA7		282		548		266
218004_at		BSDC1		283		2777		2494		Yes
208787_at		MRPL3		284		193		-91
202308_at		SREBF1		285		304		19
213358_at		KIAA0802		286		603		317
202858_at		U2AF1		287		234		-53
208712_at		CCND1		288		122		-166
218769_s_at		ANKRA2		289		793		504
208908_s_at		CAST		290		741		451
213878_at		PYROXD1		291		528		237
202054_s_at		ALDH3A2		292		331		39
211971_s_at		LRPPRC		293		204		-89
213558_at		PCLO		294		590		296
200640_at		YWHAZ		295		225		-70
218146_at		GLT8D1		296		2347		2051		Yes
201111_at		CSE1L		297		186		-111
201749_at		ECE1		298		557		259
218398_at		MRPS30		299		214		-85
214657_s_at		NEAT1		300		106		-194
212496_s_at		KDM4B		301		267		-34
217745_s_at		NAA50		302		208		-94
214855_s_at		RALGAPA1		303		492		189
202613_at		CTPS		304		153		-151
210820_x_at		COQ7		305		1859		1554		Yes
207239_s_at		CDK16		306		254		-52
212353_at		SULF1		307		218		-89
204023_at		RFC4		308		145		-163
202706_s_at		UMPS		309		381		72
202779_s_at		UBE2S		310		124		-186
218490_s_at		ZNF302		311		305		-6
212660_at		PHF15		312		883		571
201886_at		DCAF11		313		1956		1643		Yes
205473_at		ATP6V1B1		314		773		459
212576_at		MGRN1		315		1458		1143		Yes
207170_s_at		LETMD1		316		1215		899		Yes
204199_at		RALGPS1		317		931		614
203693_s_at		E2F3		318		206		-112
201256_at		COX7A2L		319		696		377
204622_x_at		NR4A2		320		244		-76
207713_s_at		RBCK1		321		778		457
213002_at		MARCKS		322		189		-133
210648_x_at		SNX3		323		219		-104
203952_at		ATF6		324		2163		1839		Yes
214364_at		MTERFD2		325		1414		1089		Yes
203438_at		STC2		326		220		-106
218776_s_at		TMEM62		327		1119		792		Yes
217733_s_at		TMSB10		328		511		183
218159_at		DDRGK1		329		1229		900		Yes
201835_s_at		PRKAB1		330		855		525
212371_at		PPPDE1		331		171		-160
222077_s_at		RACGAP1		332		199		-133
209740_s_at		PNPLA4		333		796		463
201589_at		SMC1A		334		179		-155
201112_s_at		CSE1L		335		247		-88
218147_s_at		GLT8D1		336		277		-59
201236_s_at		BTG2		337		703		366
208079_s_at		AURKA		338		178		-160
221856_s_at		FAM63A		339		612		273
202899_s_at		SRSF3		340		427		87
203682_s_at		IVD		341		744		403
201351_s_at		YME1L1		342		175		-167
202503_s_at		KIAA0101		343		167		-176
204029_at		CELSR2		344		351		7
209499_x_at		TNFSF12-TNFSF13 /// TNFSF13		345		858		513
201897_s_at		CKS1B		346		202		-144
219206_x_at		TMBIM4		347		526		179
205644_s_at		SNRPG		348		239		-109
219131_at		UBIAD1		349		1370		1021		Yes
216958_s_at		IVD		350		768		418
208740_at		SAP18		351		365		14
210085_s_at		ANXA9		352		216		-136
212196_at		IL6ST		353		163		-190
203149_at		PVRL2		354		965		611
204263_s_at		CPT2		355		2199		1844		Yes
210466_s_at		SERBP1		356		285		-71
211233_x_at		ESR1		357		866		509
212780_at		SOS1		358		1182		824		Yes
208691_at		TFRC		359		162		-197
212343_at		YIPF6		360		1256		896		Yes
221122_at		HRASLS2		361		501		140
201383_s_at		NBR1		362		1496		1134		Yes
201019_s_at		EIF1AX		363		190		-173
212960_at		TBC1D9		364		296		-68
200913_at		PPM1G		365		600		235
221739_at		C19orf10		366		2435		2069		Yes
212400_at		FAM102A		367		1056		689		Yes
201493_s_at		PUM2		368		379		11
212581_x_at		GAPDH		369		734		365
201455_s_at		NPEPPS		370		664		294
40149_at		SH2B1		371		1618		1247		Yes
216381_x_at		AKR7A3		372		405		33
217994_x_at		CPSF3L		373		1563		1190		Yes
203315_at		NCK2		374		187		-187
219135_s_at		LMF1		375		1130		755		Yes
202452_at		ZER1		376		701		325
216248_s_at		NR4A2		377		192		-185
212426_s_at		YWHAQ		378		141		-237
219978_s_at		NUSAP1		379		229		-150
218782_s_at		ATAD2		380		308		-72
210817_s_at		CALCOCO2		381		1401		1020		Yes
208939_at		SEPHS1		382		197		-185
218726_at		HJURP		383		327		-56
202025_x_at		ACAA1		384		1361		977		Yes
208911_s_at		PDHB		385		1195		810		Yes
213453_x_at		GAPDH		386		597		211
220992_s_at		C1orf25		387		477		90
209368_at		EPHX2		388		706		318
201472_at		VBP1		389		242		-147
218537_at		HCFC1R1		390		1450		1060		Yes
202003_s_at		ACAA2		391		243		-148
203627_at		IGF1R		392		341		-51
205071_x_at		XRCC4		393		1734		1341		Yes
212772_s_at		ABCA2		394		1325		931		Yes
215983_s_at		UBXN8		395		978		583
203272_s_at		TUSC2		396		1044		648		Yes
215090_x_at		LOC440434		397		689		292
218742_at		NARFL		398		1745		1347		Yes
202591_s_at		SSBP1		399		227		-172
205225_at		ESR1		400		129		-271
212970_at		APBB2		401		1281		880		Yes
218337_at		FAM160B2		402		988		586
45526_g_at		NAT15		403		2010		1607		Yes
205775_at		FAM50B		404		1482		1078		Yes
214117_s_at		BTD		405		1158		753		Yes
200892_s_at		TRA2B		406		420		14
214552_s_at		RABEP1		407		352		-55
212141_at		MCM4		408		284		-124
218613_at		PSD3		409		336		-73
200810_s_at		CIRBP		410		415		5
202458_at		PRSS23		411		251		-160
203428_s_at		ASF1A		412		279		-133
217173_s_at		LDLR		413		1253		840		Yes
204090_at		STK19		414		2820		2406		Yes
204444_at		KIF11		415		474		59
203458_at		SPR		416		1349		933		Yes
202284_s_at		CDKN1A		417		635		218
202834_at		AGT		418		691		273
202656_s_at		SERTAD2		419		309		-110
213397_x_at		RNASE4		420		236		-184
222158_s_at		PPPDE1		421		319		-102
203486_s_at		ARMC8		422		1469		1047		Yes
203856_at		VRK1		423		232		-191
200712_s_at		MAPRE1		424		763		339
218320_s_at		NDUFB11		425		559		134
213923_at		RAP2B		426		177		-249
65884_at		MAN1B1		427		1180		753		Yes
203755_at		BUB1B		428		184		-244
214733_s_at		YIPF1		429		1238		809		Yes
205713_s_at		COMP		430		362		-68
218211_s_at		MLPH		431		333		-98
215299_x_at		SULT1A1		432		825		393
204862_s_at		NME3		433		550		117
207828_s_at		CENPF		434		148		-286
AFFX-HUMGAPDH/M33197_M_at		GAPDH		435		610		175
202188_at		NUP93		436		330		-106
204508_s_at		CA12		437		203		-234
214051_at		TMSB15B		438		142		-296
209603_at		GATA3		439		172		-267
201179_s_at		GNAI3		440		428		-12
216640_s_at		PDIA6		441		196		-245
201215_at		PLS3		442		155		-287
218059_at		ZNF706		443		369		-74
217368_at				444		1714		1270		Yes
219055_at		SRBD1		445		1983		1538		Yes
36499_at		CELSR2		446		686		240
209005_at		FBXL5		447		1895		1448		Yes
218092_s_at		AGFG1		448		398		-50
209358_at		TAF11		449		604		155
209076_s_at		WDR45L		450		265		-185
212022_s_at		MKI67		451		403		-48
209604_s_at		GATA3		452		269		-183
217448_s_at		TOX4		453		1978		1525		Yes
210766_s_at		CSE1L		454		270		-184
201108_s_at		THBS1		455		718		263
AFFX-HUMGAPDH/M33197_3_at		GAPDH		456		822		366
208614_s_at		FLNB		457		467		10
200009_at		GDI2		458		371		-87
219565_at		CYP20A1		459		1846		1387		Yes
206754_s_at		CYP2B6 /// CYP2B7P1		460		169		-291
209899_s_at		PUF60		461		300		-161
201678_s_at		C3orf37		462		867		405
218328_at		COQ4		463		567		104
200641_s_at		YWHAZ		464		274		-190
201760_s_at		WSB2		465		289		-176
204735_at		PDE4A		466		1001		535		Yes
200669_s_at		UBE2D3		467		306		-161
201607_at		PWP1		468		1990		1522		Yes
201834_at		PRKAB1		469		1578		1109		Yes
201536_at		DUSP3		470		2459		1989		Yes
221539_at		EIF4EBP1		471		182		-289
212281_s_at		TMEM97		472		161		-311
221193_s_at		ZCCHC10		473		519		46
221577_x_at		GDF15		474		185		-289
203226_s_at		TSPAN31		475		1134		659		Yes
211945_s_at		ITGB1		476		198		-278
206351_s_at		PEX10		477		1189		712		Yes
214383_x_at		KLHDC3		478		338		-140
205710_at		LRP2		479		416		-63
213301_x_at		TRIM24		480		582		102
214047_s_at		MBD4		481		385		-96
212373_at		FEM1B		482		960		478
200729_s_at		ACTR2		483		223		-260
203463_s_at		EPN2		484		2152		1668		Yes
217294_s_at		ENO1		485		209		-276
219588_s_at		NCAPG2		486		455		-31
212344_at		SULF1		487		446		-41
218039_at		NUSAP1		488		233		-255
222036_s_at		MCM4		489		307		-182
200932_s_at		DCTN2		490		2664		2174		Yes
222200_s_at		BSDC1		491		1839		1348		Yes
216100_s_at		TOR1AIP1		492		1350		858		Yes
209421_at		MSH2		493		367		-126
218446_s_at		FAM18B1		494		545		51
220753_s_at		CRYL1		495		2036		1541		Yes
213902_at		ASAH1		496		972		476
214622_at		CYP21A2		497		1063		566		Yes
204126_s_at		CDC45		498		754		256
209284_s_at		C3orf63		499		1786		1287		Yes
203831_at		R3HDM2		500		1970		1470		Yes
202829_s_at		VAMP7		501		366		-135
217742_s_at		WAC		502		436		-66
218257_s_at		UGGT1		503		1199		696		Yes
207030_s_at		CSRP2		504		166		-338
218053_at		PRPF40A		505		343		-162
212452_x_at		MYST4		506		833		327
220295_x_at		DEPDC1		507		388		-119
220956_s_at		EGLN2		508		993		485
203445_s_at		CTDSP2		509		2519		2010		Yes
218005_at		ZNF22		510		283		-227
219933_at		GLRX2		511		424		-87
219141_s_at		AMBRA1		512		1858		1346		Yes
203253_s_at		PPIP5K2		513		1438		925		Yes
206452_x_at		PPP2R4		514		1468		954		Yes
203558_at		CUL7		515		1082		567		Yes
212911_at		DNAJC16		516		932		416
202673_at		DPM1		517		294		-223
209262_s_at		NR2F6		518		785		267
220917_s_at		WDR19		519		1781		1262		Yes
208828_at		POLE3		520		400		-120
209669_s_at		SERBP1		521		312		-209
211228_s_at		RAD17		522		2383		1861		Yes
219402_s_at		DERL1		523		447		-76
51158_at		FAM174B		524		963		439
213279_at		DHRS1		525		1313		788		Yes
206469_x_at		AKR7A3		526		496		-30
201056_at		GOLGB1		527		1005		478		Yes
214251_s_at		NUMA1		528		593		65
218436_at		SIL1		529		634		105
201482_at		QSOX1		530		996		466
201478_s_at		DKC1		531		585		54
220865_s_at		PDSS1		532		399		-133
212019_at		RSL1D1		533		625		92
204817_at		ESPL1		534		848		314
213404_s_at		RHEB		535		317		-218
204863_s_at		IL6ST		536		188		-348
218662_s_at		NCAPG		537		685		148
213011_s_at		TPI1		538		357		-181
218233_s_at		PRICKLE4 /// TOMM6		539		435		-104
208948_s_at		STAU1		540		444		-96
208809_s_at		C6orf62		541		453		-88
203678_at		FAN1		542		1597		1055		Yes
213571_s_at		EIF4E2		543		481		-62
45828_at		ATP5SL		544		2822		2278		Yes
213063_at		ZC3H14		545		1315		770		Yes
44654_at		G6PC3		546		1740		1194		Yes
202261_at		VPS72		547		321		-226
212306_at		CLASP2		548		1537		989		Yes
219115_s_at		IL20RA		549		738		189
213032_at		NFIB		550		226		-324
213829_x_at		RTEL1		551		2068		1517		Yes
201528_at		RPA1		552		425		-127
217028_at		CXCR4		553		181		-372
204981_at		SLC22A18		554		890		336
204864_s_at		IL6ST		555		288		-267
209579_s_at		MBD4		556		391		-165
205423_at		AP1B1		557		1373		816		Yes
213300_at		ATG2A		558		1341		783		Yes
214151_s_at		CCPG1		559		1627		1068		Yes
204127_at		RFC3		560		320		-240
217946_s_at		SAE1		561		595		34
219004_s_at		C21orf45		562		419		-143
209523_at		TAF2		563		318		-245
218261_at		AP1M2		564		1236		672		Yes
200950_at		ARPC1A		565		572		7
201896_s_at		PSRC1		566		487		-79
207668_x_at		PDIA6		567		255		-312
216304_x_at		YME1L1		568		293		-275
201140_s_at		RAB5C		569		1114		545		Yes
213334_x_at		HAUS7		570		364		-206
203696_s_at		RFC2		571		779		208
212973_at		RPIA		572		303		-269
205011_at		VWA5A		573		957		384
218361_at		GOLPH3L		574		1034		460		Yes
213056_at		FRMD4B		575		1094		519		Yes
221830_at		RAP2A		576		295		-281
217844_at		CTDSP1		577		1612		1035		Yes
203560_at		GGH		578		276		-302
208760_at		UBE2I		579		699		120
205684_s_at		DENND4C		580		1460		880		Yes
211423_s_at		SC5DL		581		998		417
219306_at		KIF15		582		1017		435		Yes
204667_at		FOXA1		583		272		-311
213970_at		RABL3		584		1857		1273		Yes
201453_x_at		RHEB		585		426		-159
200773_x_at		PTMA		586		454		-132
203073_at		COG2		587		2530		1943		Yes
217891_at		C16orf58		588		1955		1367		Yes
217894_at		KCTD3		589		230		-359
205232_s_at		PAFAH2		590		2641		2051		Yes
213617_s_at		C18orf10		591		470		-121
43511_s_at				592		1843		1251		Yes
209825_s_at		UCK2		593		280		-313
209289_at		NFIB		594		170		-424
211623_s_at		FBL		595		358		-237
217772_s_at		MTCH2		596		712		116
203432_at		TMPO		597		376		-221
208711_s_at		CCND1		598		323		-275
219044_at		THNSL2		599		1309		710		Yes
204315_s_at		GTSE1		600		524		-76
203950_s_at		CLCN6		601		1932		1331		Yes
201962_s_at		RNF41		602		2829		2227		Yes
209609_s_at		MRPL9		603		335		-268
205034_at		CCNE2		604		468		-136
36084_at		CUL7		605		1727		1122		Yes
201460_at		MAPKAPK2		606		1632		1026		Yes
217984_at		RNASET2		607		2000		1393		Yes
211938_at		EIF4B		608		1981		1373		Yes
210778_s_at		MXD4		609		1591		982		Yes
211058_x_at		TUBA1B		610		1121		511		Yes
201125_s_at		ITGB5		611		1448		837		Yes
213441_x_at		SPDEF		612		1193		581		Yes
219749_at		SH2D4A		613		1638		1025		Yes
200639_s_at		YWHAZ		614		413		-201
218394_at		ROGDI		615		1662		1047		Yes
219891_at		PGPEP1		616		1577		961		Yes
212279_at		TMEM97		617		250		-367
217764_s_at		RAB31		618		407		-211
218780_at		HOOK2		619		1291		672		Yes
205463_s_at		PDGFA		620		731		111
200073_s_at		HNRNPD		621		384		-237
202889_x_at		MAP7		622		1243		621		Yes
201560_at		CLIC4		623		314		-309
210480_s_at		MYO6		624		984		360
218187_s_at		C8orf33		625		286		-339
217724_at		SERBP1		626		380		-246
203341_at		CEBPZ		627		1062		435		Yes
220127_s_at		FBXL12		628		2181		1553		Yes
217914_at		TPCN1		629		1319		690		Yes
201968_s_at		PGM1		630		313		-317
212164_at		TMEM183A		631		2197		1566		Yes
222201_s_at		CASP8AP2		632		1022		390		Yes
205052_at		AUH		633		1246		613		Yes
218806_s_at		VAV3		634		422		-212
202553_s_at		SYF2		635		2013		1378		Yes
202511_s_at		ATG5		636		458		-178
210024_s_at		UBE2E3		637		260		-377
222129_at		FAM134A		638		1146		508		Yes
214308_s_at		HGD		639		814		175
211429_s_at		SERPINA1		640		372		-268
202246_s_at		CDK4		641		624		-17
203087_s_at		KIF2A		642		627		-15
212342_at		YIPF6		643		2127		1484		Yes
202985_s_at		BAG5		644		671		27
217726_at		COPZ1		645		1506		861		Yes
218840_s_at		NADSYN1		646		713		67
210653_s_at		BCKDHB		647		1002		355		Yes
218654_s_at		MRPS33		648		623		-25
220651_s_at		MCM10		649		408		-241
209443_at		SERPINA5		650		347		-303
204304_s_at		PROM1		651		191		-460
212563_at		BOP1		652		257		-395
209027_s_at		ABI1		653		478		-175
201860_s_at		PLAT		654		273		-381
211025_x_at		COX5B		655		523		-132
201508_at		IGFBP4		656		396		-260
209426_s_at		AMACR /// C1QTNF3		657		1716		1059		Yes
208503_s_at		GATAD1		658		1718		1060		Yes
212770_at		TLE3		659		1885		1226		Yes
204032_at		BCAR3		660		1107		447		Yes
204695_at		CDC25A		661		633		-28
215165_x_at		UMPS		662		599		-63
221934_s_at		DALRD3		663		1643		980		Yes
211072_x_at		TUBA1B		664		1216		552		Yes
212219_at		PSME4		665		324		-341
221922_at		GPSM2		666		513		-153
222238_s_at		POLM		667		2259		1592		Yes
203658_at		SLC25A20		668		1960		1292		Yes
206158_s_at		CNBP		669		587		-82
201124_at		ITGB5		670		1834		1164		Yes
209925_at		OCLN		671		1175		504		Yes
202276_at		SHFM1		672		641		-31
219354_at		KLHL26		673		2411		1738		Yes
212462_at		MYST4		674		576		-98
210102_at		VWA5A		675		764		89
207320_x_at		STAU1		676		670		-6
201861_s_at		LRRFIP1		677		1390		713		Yes
200608_s_at		RAD21		678		339		-339
212395_s_at		KIAA0090		679		2192		1513		Yes
214072_x_at		NENF		680		2782		2102		Yes
219110_at		GAR1		681		356		-325
213037_x_at		STAU1		682		620		-62
210879_s_at		RAB11FIP5		683		1893		1210		Yes
208847_s_at		ADH5		684		418		-266
201397_at		PHGDH		685		240		-445
202420_s_at		DHX9		686		1143		457		Yes
203570_at		LOXL1		687		509		-178
220748_s_at		ZNF580		688		1150		462		Yes
209290_s_at		NFIB		689		217		-472
221880_s_at		FAM174B		690		849		159
204160_s_at		ENPP4		691		760		69
200067_x_at		SNX3		692		368		-324
200600_at		MSN		693		292		-401
212723_at		JMJD6		694		614		-80
201362_at		IVNS1ABP		695		434		-261
205240_at		GPSM2		696		473		-223
208029_s_at		LAPTM4B		697		263		-434
204231_s_at		FAAH		698		1560		862		Yes
218973_at		EFTUD1		699		2759		2060		Yes
204352_at		TRAF5		700		804		104
203050_at		TP53BP1		701		3938		3237		Yes
200940_s_at		RERE		702		1995		1293		Yes
213540_at		HSD17B8		703		1342		639		Yes
63825_at		ABHD2		704		1030		326		Yes
209574_s_at		C18orf1		705		1604		899		Yes
201955_at		CCNC		706		345		-361
218875_s_at		FBXO5		707		2767		2060		Yes
200809_x_at		RPL12		708		3714		3006		Yes
212368_at		ZNF292		709		448		-261
209380_s_at		ABCC5		710		1926		1216		Yes
219276_x_at		C9orf82		711		1364		653		Yes
218489_s_at		ALAD		712		1529		817		Yes
200936_at		RPL8		713		803		90
211063_s_at		NCK1		714		370		-344
204059_s_at		ME1		715		374		-341
205672_at		XPA		716		1263		547		Yes
209668_x_at		CES2		717		2180		1463		Yes
204012_s_at		LCMT2		718		1723		1005		Yes
200737_at		PGK1		719		579		-140
207467_x_at		CAST		720		1129		409		Yes
215867_x_at		CA12		721		383		-338
218304_s_at		OSBPL11		722		1783		1061		Yes
203298_s_at		JARID2		723		536		-187
204908_s_at		BCL3		724		1042		318		Yes
219251_s_at		WDR60		725		2561		1836		Yes
222052_at		C19orf54		726		2358		1632		Yes
208638_at		PDIA6		727		311		-416
220998_s_at		UNC93B1		728		2149		1421		Yes
217848_s_at		PPA1		729		709		-20
218238_at		GTPBP4		730		394		-336
212282_at		TMEM97		731		237		-494
91684_g_at		EXOSC4		732		522		-210
203751_x_at		JUND		733		456		-277
212269_s_at		MCM3AP		734		1144		410		Yes
204044_at		QPRT		735		389		-346
211385_x_at		SULT1A2		736		1326		590		Yes
217286_s_at		NDRG3		737		1616		879		Yes
218992_at		C9orf46		738		1827		1089		Yes
218979_at		RMI1		739		1051		312		Yes
210994_x_at		TRIM23		740		1815		1075		Yes
203963_at		CA12		741		377		-364
221579_s_at		NUDT3		742		429		-313
209624_s_at		MCCC2		743		688		-55
209746_s_at		COQ7		744		2223		1479		Yes
212944_at		SLC5A3		745		404		-341
209500_x_at		TNFSF12-TNFSF13 /// TNFSF13		746		1200		454		Yes
213881_x_at		SUMO2		747		564		-183
218204_s_at		FYCO1		748		601		-147
218140_x_at		SRPRB		749		554		-195
200804_at		TMBIM6		750		1411		661		Yes
214703_s_at		MAN2B2		751		544		-207
212444_at				752		926		174
203355_s_at		PSD3		753		332		-421
217957_at		C16orf80		754		483		-271
211931_s_at		HNRNPA3 /// HNRNPA3P1		755		495		-260
202389_s_at		HTT		756		1748		992		Yes
202343_x_at		COX5B		757		668		-89
201197_at		AMD1		758		443		-315
204541_at		SEC14L2		759		725		-34
203919_at		TCEA2		760		878		118
218609_s_at		NUDT2		761		1876		1115		Yes
214531_s_at		SNX1		762		1171		409		Yes
201277_s_at		HNRNPAB		763		654		-109
201011_at		RPN1		764		571		-193
212355_at		KHNYN		765		1368		603		Yes
218508_at		DCP1A		766		3143		2377		Yes
214164_x_at		CA12		767		430		-337
213366_x_at		ATP5C1		768		503		-265
202597_at		IRF6		769		2012		1243		Yes
211421_s_at		RET		770		410		-360
205239_at		AREG		771		322		-449
221825_at		ANGEL2		772		980		208
203227_s_at		TSPAN31		773		899		126
209053_s_at		WHSC1		774		514		-260
200758_s_at		NFE2L1		775		2453		1678		Yes
201407_s_at		PPP1CB		776		765		-11
205428_s_at		CALB2		777		326		-451
204262_s_at		PSEN2		778		1252		474		Yes
200682_s_at		UBE2L3		779		875		96
203354_s_at		PSD3		780		1007		227		Yes
217763_s_at		RAB31		781		441		-340
208639_x_at		PDIA6		782		363		-419
200008_s_at		GDI2		783		488		-295
218482_at		ENY2		784		517		-267
204576_s_at		CLUAP1		785		3370		2585		Yes
215450_at		SNRPE		786		489		-297
208795_s_at		MCM7		787		462		-325
205090_s_at		NAGPA		788		2721		1933		Yes
203657_s_at		CTSF		789		1188		399		Yes
212095_s_at		MTUS1		790		969		179
202483_s_at		RANBP1		791		344		-447
218520_at		TBK1		792		2941		2149		Yes
200978_at		MDH1		793		561		-232
210213_s_at		EIF6		794		1037		243		Yes
203276_at		LMNB1		795		895		100
210336_x_at		MZF1		796		1554		758		Yes
221591_s_at		FAM64A		797		540		-257
222263_at		SLC35E1		798		1894		1096		Yes
210821_x_at		CENPA		799		1073		274		Yes
218402_s_at		HPS4		800		2865		2065		Yes
218763_at		STX18		801		2796		1995		Yes
216091_s_at		BTRC		802		2088		1286		Yes
211325_x_at		DSTNP2		803		2096		1293		Yes
201913_s_at		COASY		804		1992		1188		Yes
213488_at		SNED1		805		1642		837		Yes
211000_s_at		IL6ST		806		261		-545
201848_s_at		BNIP3		807		466		-341
202854_at		HPRT1		808		469		-339
212209_at		MED13L		809		565		-244
200058_s_at		SNRNP200		810		724		-86
202592_at		BLOC1S1		811		1133		322		Yes
211574_s_at		CD46		812		1088		276		Yes
201664_at		SMC4		813		402		-411
218066_at		SLC12A7		814		2854		2040		Yes
221944_at		FLJ42627		815		2560		1745		Yes
210983_s_at		MCM7		816		449		-367
218014_at		NUP85		817		452		-365
200762_at		DPYSL2		818		390		-428
209251_x_at		TUBA1C		819		674		-145
200743_s_at		TPP1		820		2138		1318		Yes
208761_s_at		SUMO1		821		584		-237
201433_s_at		PTDSS1		822		433		-389
213018_at		GATAD1		823		844		21
217945_at		BTBD1		824		1853		1029		Yes
218548_x_at		TEX264		825		1029		204		Yes
212261_at		GIGYF2		826		2691		1865		Yes
218094_s_at		DBNDD2 /// SYS1 /// SYS1-DBNDD2		827		662		-165
202427_s_at		BRP44		828		460		-368
221820_s_at		MYST1		829		3403		2574		Yes
215749_s_at		GORASP1		830		1513		683		Yes
204004_at		PAWR		831		879		48
35671_at		GTF3C1		832		4266		3434		Yes
207243_s_at		CALM2		833		730		-103
212020_s_at		MKI67		834		657		-177
203128_at		SPTLC2		835		1228		393		Yes
219078_at		GPATCH2		836		1239		403		Yes
209882_at		RIT1		837		735		-102
200053_at		SPAG7		838		4547		3709		Yes
213305_s_at		PPP2R5C		839		1025		186		Yes
209939_x_at		CFLAR		840		480		-360
218259_at		MKL2		841		1021		180		Yes
208759_at		NCSTN		842		4168		3326		Yes
203791_at		DMXL1		843		406		-437
218376_s_at		MICAL1		844		746		-98
202608_s_at		NDST1		845		2880		2035		Yes
211168_s_at		UPF1		846		2573		1727		Yes
201169_s_at		BHLHE40		847		767		-80
221197_s_at		CHAT		848		2503		1655		Yes
205436_s_at		H2AFX		849		538		-311
218089_at		C20orf4		850		3465		2615		Yes
203614_at		UTP14C		851		1091		240		Yes
210534_s_at		B9D1		852		1991		1139		Yes
212429_s_at		GTF3C2		853		810		-43
200980_s_at		PDHA1		854		617		-237
221492_s_at		ATG3		855		797		-58
51192_at		SSH3		856		2300		1444		Yes
200989_at		HIF1A		857		281		-576
204060_s_at		PRKX /// PRKY		858		482		-376
221003_s_at		CAB39L		859		2293		1434		Yes
204914_s_at		SOX11		860		297		-563
222103_at		ATF1		861		747		-114
200634_at		PFN1		862		531		-331
201235_s_at		BTG2		863		1633		770		Yes
209313_at		GPN1		864		437		-427
212346_s_at		MXD4		865		2841		1976		Yes
214908_s_at		TRRAP		866		2727		1861		Yes
52940_at		LOC100294402 /// SIGIRR		867		1192		325		Yes
219734_at		SIDT1		868		493		-375
201805_at		PRKAG1		869		2773		1904		Yes
214255_at		ATP10A		870		1571		701		Yes
207332_s_at		TFRC		871		465		-406
203045_at		NINJ1		872		1940		1068		Yes
212445_s_at		NEDD4L		873		1356		483		Yes
214274_s_at		ACAA1		874		652		-222
221988_at		C19orf42		875		1426		551		Yes
214404_x_at		SPDEF		876		1357		481		Yes
206621_s_at		EIF4H		877		880		3
218906_x_at		KLC2		878		3045		2167		Yes
201114_x_at		PSMA7		879		687		-192
209531_at		GSTZ1		880		1335		455		Yes
218049_s_at		MRPL13		881		497		-384
213291_s_at		UBE3A		882		2883		2001		Yes
215407_s_at		ASTN2		883		1140		257		Yes
203628_at		IGF1R		884		486		-398
203400_s_at		TF		885		253		-632
221039_s_at		ASAP1		886		1244		358		Yes
201196_s_at		AMD1		887		546		-341
204992_s_at		PFN2		888		256		-632
205361_s_at		PFDN4		889		450		-439
212309_at		CLASP2		890		2432		1542		Yes
215227_x_at		ACP1		891		588		-303
204084_s_at		CLN5		892		1806		914		Yes
203215_s_at		MYO6		893		1000		107
203686_at		MPG		894		1898		1004		Yes
205452_at		PIGB		895		2004		1109		Yes
201770_at		SNRPA		896		927		31
210026_s_at		CARD10		897		1092		195		Yes
46256_at		SPSB3		898		4349		3451		Yes
201555_at		MCM3		899		539		-360
210980_s_at		ASAH1		900		751		-149
207507_s_at		ATP5G3		901		518		-383
219253_at		TMEM185B		902		1058		156		Yes
60528_at		JMJD7-PLA2G4B /// PLA2G4B		903		1574		671		Yes
212714_at		LARP4		904		2189		1285		Yes
202181_at		KIAA0247		905		1637		732		Yes
210093_s_at		MAGOH		906		663		-243
200814_at		PSME1		907		3725		2818		Yes
202165_at		PPP1R2		908		819		-89
211329_x_at		HFE		909		2400		1491		Yes
218210_at		FN3KRP		910		594		-316
215963_x_at		RPL3		911		5643		4732		Yes
213995_at		ATP5S		912		1262		350		Yes
202064_s_at		SEL1L		913		2226		1313		Yes
200821_at		LAMP2		914		801		-113
218239_s_at		GTPBP4		915		505		-410
203330_s_at		LOC100510546 /// STX5		916		3236		2320		Yes
219043_s_at		LOC285359 /// PDCL3		917		608		-309
219238_at		PIGV		918		3205		2287		Yes
209884_s_at		SLC4A7		919		919		0
213340_s_at		KIAA0495		920		1584		664		Yes
204144_s_at		PIGQ		921		1682		761		Yes
220312_at		FAM83E		922		1592		670		Yes
200660_at		S100A11		923		463		-460
211814_s_at		CCNE2		924		851		-73
210639_s_at		ATG5		925		1052		127		Yes
218164_at		SPATA20		926		966		40
208738_x_at		LOC728825 /// SUMO2		927		414		-513
209084_s_at		RAB28		928		1722		794		Yes
203763_at		DYNC2LI1		929		1070		141		Yes
218205_s_at		MKNK2		930		802		-128
204365_s_at		REEP1		931		935		4
201621_at		NBL1		932		1160		228		Yes
209407_s_at		DEAF1		933		1659		726		Yes
202919_at		MOBKL3		934		3397		2463		Yes
210220_at		FZD2		935		870		-65
210096_at		CYP4B1		936		316		-620
210058_at		MAPK13		937		877		-60
219460_s_at		TMEM127		938		2967		2029		Yes
203632_s_at		GPRC5B		939		259		-680
209420_s_at		SMPD1		940		2774		1834		Yes
200011_s_at		ARF3		941		3299		2358		Yes
207122_x_at		SULT1A2		942		1678		736		Yes
201177_s_at		UBA2		943		618		-325
212912_at		RPS6KA2		944		1010		66		Yes
213838_at		NOL7		945		2214		1269		Yes
214177_s_at		PBXIP1		946		2825		1879		Yes
208868_s_at		GABARAPL1		947		1457		510		Yes
215833_s_at		SPPL2B		948		2717		1769		Yes
209091_s_at		SH3GLB1		949		669		-280
205420_at		PEX7		950		933		-17
217741_s_at		ZFAND5		951		743		-208
218604_at		LEMD3		952		3329		2377		Yes
212404_s_at		UBE3B		953		2682		1729		Yes
202249_s_at		DCAF8		954		2862		1908		Yes
218298_s_at		C14orf159		955		1245		290		Yes
214732_at		SP1		956		2398		1442		Yes
201321_s_at		SMARCC2		957		2104		1147		Yes
211967_at		TMEM123		958		348		-610
41660_at		CELSR1		959		824		-135
209513_s_at		HSDL2		960		2217		1257		Yes
217939_s_at		AFTPH		961		2416		1455		Yes
203789_s_at		SEMA3C		962		472		-490
202917_s_at		S100A8		963		287		-676
208365_s_at		GRK4		964		2242		1278		Yes
218080_x_at		FAF1		965		882		-83
210563_x_at		CFLAR		966		616		-350
204624_at		ATP7B		967		1661		694		Yes
37005_at		NBL1		968		1267		299		Yes
216565_x_at				969		885		-84
214658_at		TMED7		970		421		-549
221874_at		KIAA1324		971		644		-327
200071_at		SMNDC1		972		827		-145
219000_s_at		DSCC1		973		922		-51
205480_s_at		UGP2		974		438		-536
215471_s_at		MAP7		975		2002		1027		Yes
212247_at		NUP205		976		645		-331
220500_s_at		RABL2A /// RABL2B		977		1900		923		Yes
201234_at		ILK		978		4696		3718		Yes
204547_at		RAB40B		979		525		-454
221599_at		C11orf67		980		1564		584		Yes
210691_s_at		CACYBP		981		850		-131
218532_s_at		FAM134B		982		535		-447
205221_at		HGD		983		636		-347
218038_at		ATP5SL		984		3118		2134		Yes
213228_at		PDE8B		985		1679		694		Yes
214011_s_at		NOP16		986		951		-35
204917_s_at		MLLT3		987		1520		533		Yes
200047_s_at		YY1		988		632		-356
221436_s_at		CDCA3		989		611		-378						Rank Difference Analysis
205241_at		SCO2		990		1428		438		Yes					Difference	Probe set	Gene symbol	(Pooled) variance
220299_at		SPATA6		991		1685		694		Yes				1	4732	215963_x_at	RPL3	1.1456	Mean of variance
221734_at		PRRC1		992		2603		1611		Yes				2	3718	201234_at	ILK	0.9163	1.1431
218051_s_at		NT5DC2		993		386		-607						3	3709	200053_at	SPAG7	0.75	Median of variance
AFFX-HSAC07/X00351_5_at		ACTB		994		748		-246						4	3451	46256_at	SPSB3	0.671	0.994
219489_s_at		NXN		995		349		-646						5	3434	35671_at	GTF3C1	0.828
218483_s_at		IFT46		996		1702		706		Yes				6	3326	208759_at	NCSTN	0.7919
212622_at		TMEM41B		997		2625		1628		Yes				7	3237	203050_at	TP53BP1	0.6539
211033_s_at		PEX7		998		2299		1301		Yes				8	3006	200809_x_at	RPL12	1.2678
201916_s_at		SEC63		999		464		-535						9	2818	200814_at	PSME1	1.4058
201725_at		CDC123		1000		596		-404						10	2615	218089_at	C20orf4	0.6584
201234_at	ILK
200053_at	SPAG7
46256_at	SPSB3
35671_at	GTF3C1
208759_at	NCSTN
203050_at	TP53BP1
200809_x_at	RPL12
200814_at	PSME1
218089_at	C20orf4

## Sheet: Rank_Diff1_Annot
Probe set	Gene symbol	Annotation
215963_x_at	RPL3	Ribosomes, the complexes that catalyze protein synthesis, consist of a small 40S subunit and a large 60S subunit. Together these subunits are composed of 4 RNA species and approximately 80 structurally distinct proteins. This gene encodes a ribosomal protein that is a component of the 60S subunit. The protein belongs to the L3P family of ribosomal proteins and it is located in the cytoplasm. The …
201234_at	ILK	This gene encodes a protein with a kinase-like domain and four ankyrin-like repeats. The encoded protein associates at the cell membrane with the cytoplasmic domain of beta integrins, where it regulates integrin-mediated signal transduction. Activity of this protein is important in the epithelial to mesenchymal transition, and over-expression of this gene is implicated in tumor growth and metasta…
200053_at	SPAG7	SPAG7 (Sperm Associated Antigen 7) is a Protein Coding gene. Diseases associated with SPAG7 include chronic intestinal vascular insufficiency and pharyngitis. GO annotations related to this gene includenucleic acid binding. 1. Miller et. al. Gene Expression Profiles Differentiating BetweenBreast CancersClinically Responsive or Resistant to Letrozole; 2. Harada et. al. Genome-Wide Analysis ofPancr…
46256_at	SPSB3	SPSB3 (SplA/Ryanodine Receptor Domain And SOCS Box Containing 3) is a Protein Coding gene. May be a substrate recognition component of a SCF-like ECS (Elongin BC-CUL2/5-SOCS-box protein) E3 ubiquitin-protein ligase complex which mediates the ubiquitination and subsequent proteasomal degradation of target proteins. 1. Zhang et. al. Identification and characterization of CCAAT/Enhancer Binding prot…
35671_at	GTF3C1	GTF3C1 (General Transcription Factor IIIC, Polypeptide 1, Alpha 220kDa) is a Protein Coding gene. Among its related pathways are Gene Expression and RNA Polymerase III Transcription Initiation. Required for RNA polymerase III-mediated transcription. Component of TFIIIC that initiates transcription complex assembly on tRNA and is required for transcription of 5S rRNA and other stable nuclear and c…
208759_at	NCSTN	This gene encodes a type I transmembrane glycoprotein that is an integral component of the multimeric gamma-secretase complex. The encoded protein cleaves integral membrane proteins, including Notch receptors and beta-amyloid precursor protein, and may be a stabilizing cofactor required for gamma-secretase complex assembly. The cleavage of beta-amyloid precursor protein yields amyloid beta peptid…
203050_at	TP53BP1	TP53BP1 (Tumor Protein P53 Binding Protein 1) is a Protein Coding gene. Diseases associated with TP53BP1 include riddle syndrome and ataxia-telangiectasia. Among its related pathways are Cell Cycle, Mitotic and DNA Damage. GO annotations related to this gene include sequence-specific DNA binding and p53 binding. Plays a key role in the response to DNA damage. May have a role in checkpoint signali…
200809_x_at	RPL12	Ribosomes, the organelles that catalyze protein synthesis, consist of a small 40S subunit and a large 60S subunit. Together these subunits are composed of 4 RNA species and approximately 80 structurally distinct proteins. This gene encodes a ribosomal protein that is a component of the 60S subunit. The protein belongs to the L11P family of ribosomal proteins. It is located in the cytoplasm. The p…
200814_at	PSME1	The 26S proteasome is a multicatalytic proteinase complex with a highly ordered structure composed of 2 complexes, a 20S core and a 19S regulator. The 20S core is composed of 4 rings of 28 non-identical subunits; 2 rings are composed of 7 alpha subunits and 2 rings are composed of 7 beta subunits. The 19S regulator is composed of a base, which contains 6 ATPase subunits and 2 non-ATPase subunits,…
218089_at	C20orf4	C20orf4 has an aliase of AAR2. This gene encodes the homolog of the yeast A1-alpha2 repressin protein that is involved in mRNA splicing. Alternately spliced transcript variants have been found for this gene. AAR2 (AAR2 Splicing Factor Homolog) is a Protein Coding gene. 1. Lidereau et. al. Method for predicting the occurrence of metastasis inbreast cancer patients (only 1 cited)

## Sheet: Rank_Diff2
In this study, we implement a rank difference analysis by settingsuper-delta as the reference.
All the ranks are inverse ranks, that saying, the largest absolute t-statistic (the most significant) has rank 1, and so forth.
Probe set name		Gene symbol		Super-delta Rank		Quantile Rank		Rank Difference			Number of genesNOT significant for quantile normalization
201930_at		MCM6		1		3		2			305
208628_s_at		YBX1		2		4		2
204962_s_at		CENPA		3		11		8
214039_s_at		LAPTM4B		4		18		14
208627_s_at		YBX1		5		10		5
202870_s_at		CDC20		6		20		14
213911_s_at		H2AFZ		7		8		1
200934_at		DEK		8		22		14
218692_at		SYBU		9		7		-2
212736_at		C16orf45		10		5		-5
203554_x_at		PTTG1		11		148		137
208767_s_at		LAPTM4B		12		26		14
213664_at		SLC1A1		13		74		61
204822_at		TTK		14		39		25
203358_s_at		EZH2		15		19		4
202095_s_at		BIRC5		16		21		5
202107_s_at		MCM2		17		27		10
213101_s_at		ACTR3		18		38		20
201088_at		KPNA2		19		48		29
221676_s_at		CORO1C		20		37		17
204170_s_at		CKS2		21		44		23
203625_x_at		SKP2		22		64		42
202705_at		CCNB2		23		36		13
201890_at		RRM2		24		61		37
214440_at		NAT1		25		88		63
202413_s_at		USP1		26		60		34
204703_at		IFT88		27		1		-26
205509_at		CPB1		28		100		72
218437_s_at		LZTFL1		29		24		-5
200996_at		ACTR3		30		34		4
218883_s_at		MLF1IP		31		96		65
201291_s_at		TOP2A		32		105		73
204686_at		IRS1		33		68		35
214428_x_at		C4A /// C4B /// LOC100509001		34		92		58
208451_s_at		C4A /// C4B /// LOC100509001		35		86		51
221505_at		ANP32E		36		146		110
203418_at		CCNA2		37		17		-20
218236_s_at		PRKD3		38		69		31
210052_s_at		TPX2		39		53		14
202954_at		UBE2C		40		87		47
40016_g_at		MAST4		41		33		-8
205441_at		OCEL1		42		2		-40
211762_s_at		KPNA2		43		110		67
203143_s_at		KIAA0040		44		12		-32
201669_s_at		MARCKS		45		169		124
211042_x_at		MCAM		46		82		36
218542_at		CEP55		47		50		3
202911_at		MSH6		48		35		-13
204934_s_at		HPN		49		14		-35
208808_s_at		HMGB2		50		121		71
204026_s_at		ZWINT		51		103		52
206197_at		NME5		52		6		-46
220094_s_at		CCDC90A		53		67		14
202951_at		STK38		54		47		-7
203362_s_at		MAD2L1		55		90		35
213699_s_at		YWHAQ		56		77		21
200052_s_at		ILF2		57		102		45
205352_at		SERPINI1		58		109		51
209205_s_at		LMO4		59		215		156
212320_at		TUBB		60		25		-35
203764_at		DLGAP5		61		85		24
203284_s_at		HS2ST1		62		73		11
219918_s_at		ASPM		63		111		48
204900_x_at		SAP30		64		101		37
208103_s_at		ANP32E		65		138		73
201923_at		PRDX4		66		108		42
201970_s_at		NASP		67		137		70
201670_s_at		MARCKS		68		171		103
221710_x_at		FAM176B		69		75		6
201180_s_at		GNAI3		70		72		2
219359_at		ATHL1		71		93		22
200790_at		ODC1		72		207		135
200693_at		YWHAQ		73		97		24
202633_at		TOPBP1		74		56		-18
201695_s_at		PNP		75		149		74
203414_at		MMD		76		168		92
209408_at		KIF2C		77		95		18
203439_s_at		STC2		78		83		5
206245_s_at		IVNS1ABP		79		164		85
201292_at		TOP2A		80		213		133
214077_x_at		MEIS3P1		81		28		-53
202097_at		NUP153		82		55		-27
218009_s_at		PRC1		83		175		92
211070_x_at		DBI		84		135		51
211714_x_at		TUBB		85		45		-40
204244_s_at		DBF4		86		57		-29
206401_s_at		MAPT		87		63		-24
209773_s_at		RRM2		88		134		46
200853_at		H2AFZ		89		112		23
213102_at		ACTR3		90		153		63
219212_at		HSPA14		91		122		31
217755_at		HN1		92		227		135
217356_s_at		PGK1		93		65		-28
209026_x_at		TUBB		94		62		-32
210559_s_at		CDK1		95		203		108
209025_s_at		SYNCRIP		96		130		34
202580_x_at		FOXM1		97		274		177
217972_at		CHCHD3		98		78		-20
218976_at		DNAJC12		99		192		93
209714_s_at		CDKN3		100		144		44
203453_at		SCNN1A		101		173		72
203213_at		CDK1		102		172		70
220134_x_at		FAM176B		103		127		24
218350_s_at		GMNN		104		129		25
214710_s_at		CCNB1		105		136		31
214657_s_at		NEAT1		106		300		194
214455_at		HIST1H2BC		107		218		111
201833_at		HDAC2		108		177		69
212021_s_at		MKI67		109		52		-57
211519_s_at		KIF2C		110		89		-21
202200_s_at		SRPK1		111		174		63
216264_s_at		LAMB2		112		79		-33
204825_at		MELK		113		224		111
218755_at		KIF20A		114		126		12
209218_at		SQLE		115		281		166
202428_x_at		DBI		116		209		93
201761_at		MTHFD2		117		200		83
208941_s_at		SEPHS1		118		239		121
204768_s_at		FEN1		119		120		1
212354_at		SULF1		120		125		5
209449_at		LSM2		121		142		21
208712_at		CCND1		122		288		166
201980_s_at		RSU1		123		208		85
202779_s_at		UBE2S		124		310		186
219065_s_at		DPY30 /// MEMO1		125		197		72
213226_at		CCNA2		126		118		-8
209024_s_at		SYNCRIP		127		202		75
202412_s_at		USP1		128		250		122
205225_at		ESR1		129		400		271
213234_at		KIAA1467		130		58		-72
204045_at		TCEAL1		131		15		-116
216237_s_at		MCM5		132		214		82
210958_s_at		MAST4		133		30		-103
209642_at		BUB1		134		194		60
201381_x_at		CACYBP		135		157		22
212653_s_at		EHBP1		136		176		40
204767_s_at		FEN1		137		94		-43
219148_at		PBK		138		217		79
203214_x_at		CDK1		139		259		120
200638_s_at		YWHAZ		140		246		106
212426_s_at		YWHAQ		141		378		237
214051_at		TMSB15B		142		438		296
206102_at		GINS1		143		260		117
203929_s_at		MAPT		144		238		94
204023_at		RFC4		145		308		163
200738_s_at		PGK1		146		221		75
211712_s_at		ANXA9		147		180		33
207828_s_at		CENPF		148		434		286
208672_s_at		SRSF3		149		59		-90
203255_at		FBXO11		150		244		94
217762_s_at		RAB31		151		229		78
218447_at		C16orf61		152		187		35
202613_at		CTPS		153		304		151
200783_s_at		STMN1		154		280		126
201215_at		PLS3		155		442		287
221139_s_at		CSAD		156		133		-23
212058_at		SR140		157		268		111
203336_s_at		ITGB1BP1		158		190		32
209389_x_at		DBI		159		266		107
214141_x_at		SRSF7		160		276		116
212281_s_at		TMEM97		161		472		311
208691_at		TFRC		162		359		197
212196_at		IL6ST		163		353		190
201202_at		PCNA		164		230		66
206396_at		SLC1A1		165		46		-119
207030_s_at		CSRP2		166		504		338
202503_s_at		KIAA0101		167		343		176
200668_s_at		UBE2D3		168		222		54
206754_s_at		CYP2B6 /// CYP2B7P1		169		460		291
209289_at		NFIB		170		594		424
212371_at		PPPDE1		171		331		160
209603_at		GATA3		172		439		267
208820_at		PTK2		173		252		79
217834_s_at		SYNCRIP		174		212		38
201351_s_at		YME1L1		175		342		167
214053_at		ERBB4		176		219		43
213923_at		RAP2B		177		426		249
208079_s_at		AURKA		178		338		160
201589_at		SMC1A		179		334		155
221823_at		C5orf30		180		42		-138
217028_at		CXCR4		181		553		372
221539_at		EIF4EBP1		182		471		289
218355_at		KIF4A		183		181		-2
203755_at		BUB1B		184		428		244
221577_x_at		GDF15		185		474		289
201111_at		CSE1L		186		297		111
203315_at		NCK2		187		374		187
204863_s_at		IL6ST		188		536		348
213002_at		MARCKS		189		322		133
201019_s_at		EIF1AX		190		363		173
204304_s_at		PROM1		191		651		460
216248_s_at		NR4A2		192		377		185
208787_at		MRPL3		193		284		91
201479_at		DKC1		194		236		42
202233_s_at		UQCRH		195		273		78
216640_s_at		PDIA6		196		441		245
208939_at		SEPHS1		197		382		185
211945_s_at		ITGB1		198		476		278
222077_s_at		RACGAP1		199		332		133
219862_s_at		NARF		200		279		79
201668_x_at		MARCKS		201		235		34
201897_s_at		CKS1B		202		346		144
204508_s_at		CA12		203		437		234
211971_s_at		LRPPRC		204		293		89
217832_at		SYNCRIP		205		205		0
203693_s_at		E2F3		206		318		112
218922_s_at		LASS4		207		139		-68
217745_s_at		NAA50		208		302		94
217294_s_at		ENO1		209		485		276
202454_s_at		ERBB3		210		264		54
205158_at		RNASE4		211		223		12
212789_at		NCAPD3		212		40		-172
203368_at		CRELD1		213		16		-197
218398_at		MRPS30		214		299		85
201306_s_at		ANP32B		215		245		30
210085_s_at		ANXA9		216		352		136
209290_s_at		NFIB		217		689		472
212353_at		SULF1		218		307		89
210648_x_at		SNX3		219		323		104
203438_at		STC2		220		326		106
211919_s_at		CXCR4		221		1013		792		Yes
217938_s_at		KCMF1		222		167		-55
200729_s_at		ACTR2		223		483		260
200753_x_at		SRSF2		224		154		-70
200640_at		YWHAZ		225		295		70
213032_at		NFIB		226		550		324
202591_s_at		SSBP1		227		399		172
AFFX-HUMGAPDH/M33197_5_at		GAPDH		228		234		6
219978_s_at		NUSAP1		229		379		150
217894_at		KCTD3		230		589		359
204318_s_at		GTSE1		231		179		-52
203856_at		VRK1		232		423		191
218039_at		NUSAP1		233		488		255
202858_at		U2AF1		234		287		53
212586_at		CAST		235		269		34
213397_x_at		RNASE4		236		420		184
212282_at		TMEM97		237		731		494
212055_at		C18orf10		238		263		25
205644_s_at		SNRPG		239		348		109
201397_at		PHGDH		240		685		445
222125_s_at		P4HTM		241		178		-63
201472_at		VBP1		242		389		147
202003_s_at		ACAA2		243		391		148
204622_x_at		NR4A2		244		320		76
212978_at		LRRC8B		245		226		-19
209623_at		MCCC2		246		49		-197
201112_s_at		CSE1L		247		335		88
218947_s_at		MTPAP		248		247		-1
204063_s_at		ULK2		249		9		-240
212279_at		TMEM97		250		617		367
202458_at		PRSS23		251		411		160
205059_s_at		IDUA		252		51		-201
203400_s_at		TF		253		885		632
207239_s_at		CDK16		254		306		52
207668_x_at		PDIA6		255		567		312
204992_s_at		PFN2		256		888		632
212563_at		BOP1		257		652		395
203788_s_at		SEMA3C		258		91		-167
203632_s_at		GPRC5B		259		939		680
210024_s_at		UBE2E3		260		637		377
211000_s_at		IL6ST		261		806		545
209122_at		PLIN2		262		1202		940		Yes
208029_s_at		LAPTM4B		263		697		434
200632_s_at		NDRG1		264		1015		751		Yes
209076_s_at		WDR45L		265		450		185
218931_at		RAB17		266		145		-121
212496_s_at		KDM4B		267		301		34
219555_s_at		CENPN		268		258		-10
209604_s_at		GATA3		269		452		183
210766_s_at		CSE1L		270		454		184
203345_s_at		MTF2		271		150		-121
204667_at		FOXA1		272		583		311
201860_s_at		PLAT		273		654		381
200641_s_at		YWHAZ		274		464		190
216092_s_at		SLC7A8		275		115		-160
203560_at		GGH		276		578		302
218147_s_at		GLT8D1		277		336		59
200657_at		SLC25A5		278		119		-159
203428_s_at		ASF1A		279		412		133
209825_s_at		UCK2		280		593		313
200989_at		HIF1A		281		857		576
213310_at		EIF2C2		282		155		-127
218005_at		ZNF22		283		510		227
212141_at		MCM4		284		408		124
210466_s_at		SERBP1		285		356		71
218187_s_at		C8orf33		286		625		339
202917_s_at		S100A8		287		963		676
204864_s_at		IL6ST		288		555		267
201760_s_at		WSB2		289		465		176
218510_x_at		FAM134B		290		195		-95
205160_at		PEX11A		291		117		-174
200600_at		MSN		292		693		401
216304_x_at		YME1L1		293		568		275
202673_at		DPM1		294		517		223
221830_at		RAP2A		295		576		281
212960_at		TBC1D9		296		364		68
204914_s_at		SOX11		297		860		563
201853_s_at		CDC25B		298		1030		732		Yes
203928_x_at		MAPT		299		242		-57
209899_s_at		PUF60		300		461		161
205074_at		SLC22A5		301		76		-225
201390_s_at		CSNK2B		302		163		-139
212973_at		RPIA		303		572		269
202308_at		SREBF1		304		285		-19
218490_s_at		ZNF302		305		311		6
200669_s_at		UBE2D3		306		467		161
222036_s_at		MCM4		307		489		182
218782_s_at		ATAD2		308		380		72
202656_s_at		SERTAD2		309		419		110
202180_s_at		MVP		310		210		-100
208638_at		PDIA6		311		727		416
209669_s_at		SERBP1		312		521		209
201968_s_at		PGM1		313		630		317
201560_at		CLIC4		314		623		309
212190_at		SERPINE2		315		1086		771		Yes
210096_at		CYP4B1		316		936		620
213404_s_at		RHEB		317		535		218
209523_at		TAF2		318		563		245
222158_s_at		PPPDE1		319		421		102
204127_at		RFC3		320		560		240
202261_at		VPS72		321		547		226
205239_at		AREG		322		771		449
208711_s_at		CCND1		323		598		275
212219_at		PSME4		324		665		341
205347_s_at		TMSB15A		325		1135		810		Yes
205428_s_at		CALB2		326		777		451
218726_at		HJURP		327		383		56
201012_at		ANXA1		328		1342		1014		Yes
209201_x_at		CXCR4		329		1671		1342		Yes
202188_at		NUP93		330		436		106
202054_s_at		ALDH3A2		331		292		-39
203355_s_at		PSD3		332		753		421
218211_s_at		MLPH		333		431		98
201579_at		FAT1		334		1011		677		Yes
209609_s_at		MRPL9		335		603		268
218613_at		PSD3		336		409		73
214496_x_at		MYST4		337		113		-224
214383_x_at		KLHDC3		338		478		140
200608_s_at		RAD21		339		678		339
203801_at		MRPS14		340		23		-317
203627_at		IGF1R		341		392		51
205141_at		ANG		342		31		-311
218053_at		PRPF40A		343		505		162
202483_s_at		RANBP1		344		791		447
201955_at		CCNC		345		706		361
211323_s_at		ITPR1		346		165		-181
209443_at		SERPINA5		347		650		303
211967_at		TMEM123		348		958		610
219489_s_at		NXN		349		995		646
202589_at		TYMS		350		1058		708		Yes
204029_at		CELSR2		351		344		-7
214552_s_at		RABEP1		352		407		55
209625_at		PIGH		353		54		-299
209644_x_at		CDKN2A		354		1005		651		Yes
204093_at		CCNH		355		107		-248
219110_at		GAR1		356		681		325
213011_s_at		TPI1		357		538		181
211623_s_at		FBL		358		595		237
209080_x_at		GLRX3		359		206		-153
201426_s_at		VIM		360		1065		705		Yes
212274_at		LPIN1		361		1091		730		Yes
205713_s_at		COMP		362		430		68
208639_x_at		PDIA6		363		782		419
213334_x_at		HAUS7		364		570		206
208740_at		SAP18		365		351		-14
202829_s_at		VAMP7		366		501		135
209421_at		MSH2		367		493		126
200067_x_at		SNX3		368		692		324
218059_at		ZNF706		369		443		74
211063_s_at		NCK1		370		714		344
200009_at		GDI2		371		458		87
211429_s_at		SERPINA1		372		640		268
217398_x_at		GAPDH		373		241		-132
204059_s_at		ME1		374		715		341
201685_s_at		TOX4		375		99		-276
203432_at		TMPO		376		597		221
203963_at		CA12		377		741		364
57540_at		RBKS		378		32		-346
201493_s_at		PUM2		379		368		-11
217724_at		SERBP1		380		626		246
202706_s_at		UMPS		381		309		-72
218401_s_at		ZNF281		382		248		-134
215867_x_at		CA12		383		721		338
200073_s_at		HNRNPD		384		621		237
214047_s_at		MBD4		385		481		96
218051_s_at		NT5DC2		386		993		607
219286_s_at		RBM15		387		199		-188
220295_x_at		DEPDC1		388		507		119
204044_at		QPRT		389		735		346
200762_at		DPYSL2		390		818		428
209579_s_at		MBD4		391		556		165
211874_s_at		MYST4		392		161		-231
212917_x_at		RECQL		393		256		-137
218238_at		GTPBP4		394		730		336
200679_x_at		HMGB1		395		1232		837		Yes
201508_at		IGFBP4		396		656		260
209460_at		ABAT		397		1201		804		Yes
218092_s_at		AGFG1		398		448		50
220865_s_at		PDSS1		399		532		133
208828_at		POLE3		400		520		120
218132_s_at		TSEN34		401		240		-161
201664_at		SMC4		402		813		411
212022_s_at		MKI67		403		451		48
212944_at		SLC5A3		404		745		341
216381_x_at		AKR7A3		405		372		-33
203791_at		DMXL1		406		843		437
217764_s_at		RAB31		407		618		211
220651_s_at		MCM10		408		649		241
205161_s_at		PEX11A		409		141		-268
211421_s_at		RET		410		770		360
213122_at		TSPYL5		411		1113		702		Yes
201977_s_at		KIAA0141		412		29		-383
200639_s_at		YWHAZ		413		614		201
208738_x_at		LOC728825 /// SUMO2		414		927		513
200810_s_at		CIRBP		415		410		-5
205710_at		LRP2		416		479		63
214152_at		CCPG1		417		43		-374
208847_s_at		ADH5		418		684		266
219004_s_at		C21orf45		419		562		143
200892_s_at		TRA2B		420		406		-14
214658_at		TMED7		421		970		549
218806_s_at		VAV3		422		634		212
200747_s_at		NUMA1		423		104		-319
219933_at		GLRX2		424		511		87
201528_at		RPA1		425		552		127
201453_x_at		RHEB		426		585		159
202899_s_at		SRSF3		427		340		-87
201179_s_at		GNAI3		428		440		12
221579_s_at		NUDT3		429		742		313
214164_x_at		CA12		430		767		337
202037_s_at		SFRP1		431		1528		1097		Yes
203535_at		S100A9		432		1706		1274		Yes
201433_s_at		PTDSS1		433		822		389
201362_at		IVNS1ABP		434		695		261
218233_s_at		PRICKLE4 /// TOMM6		435		539		104
217742_s_at		WAC		436		502		66
209313_at		GPN1		437		864		427
205480_s_at		UGP2		438		974		536
209191_at		TUBB6		439		1223		784		Yes
209377_s_at		HMGN3		440		1258		818		Yes
217763_s_at		RAB31		441		781		340
209940_at		PARP3		442		41		-401
201197_at		AMD1		443		758		315
208948_s_at		STAU1		444		540		96
212908_at		DNAJC16		445		13		-432
212344_at		SULF1		446		487		41
219402_s_at		DERL1		447		523		76
212368_at		ZNF292		448		709		261
210983_s_at		MCM7		449		816		367
205361_s_at		PFDN4		450		889		439
204159_at		CDKN2C		451		132		-319
218014_at		NUP85		452		817		365
208809_s_at		C6orf62		453		541		88
200773_x_at		PTMA		454		586		132
219588_s_at		NCAPG2		455		486		31
203751_x_at		JUND		456		733		277
204348_s_at		AK4		457		1482		1025		Yes
202511_s_at		ATG5		458		636		178
213029_at		NFIB		459		1397		938		Yes
202427_s_at		BRP44		460		828		368
212265_at		QKI		461		1020		559		Yes
208795_s_at		MCM7		462		787		325
200660_at		S100A11		463		923		460
201916_s_at		SEC63		464		999		535
207332_s_at		TFRC		465		871		406
201848_s_at		BNIP3		466		807		341
208614_s_at		FLNB		467		457		-10
205034_at		CCNE2		468		604		136
202854_at		HPRT1		469		808		339
213617_s_at		C18orf10		470		591		121
211964_at		COL4A2		471		1613		1142		Yes
203789_s_at		SEMA3C		472		962		490
205240_at		GPSM2		473		696		223
204444_at		KIF11		474		415		-59
65517_at		AP1M2		475		84		-391
202887_s_at		DDIT4		476		1150		674		Yes
220992_s_at		C1orf25		477		387		-90
209027_s_at		ABI1		478		653		175
208540_x_at		S100A11		479		1368		889		Yes
209939_x_at		CFLAR		480		840		360
213571_s_at		EIF4E2		481		543		62
204060_s_at		PRKX /// PRKY		482		858		376
217957_at		C16orf80		483		754		271
212071_s_at		SPTBN1		484		1079		595		Yes
213345_at		NFATC4		485		201		-284
203628_at		IGF1R		486		884		398
201896_s_at		PSRC1		487		566		79
200008_s_at		GDI2		488		783		295
215450_at		SNRPE		489		786		297
201028_s_at		CD99		490		1212		722		Yes
222155_s_at		GPR172A		491		1155		664		Yes
214855_s_at		RALGAPA1		492		303		-189
219734_at		SIDT1		493		868		375
202729_s_at		LTBP1		494		1532		1038		Yes
211931_s_at		HNRNPA3 /// HNRNPA3P1		495		755		260
206469_x_at		AKR7A3		496		526		30
218049_s_at		MRPL13		497		881		384
201795_at		LBR		498		1269		771		Yes
218914_at		C1orf66		499		71		-428
209665_at		CYB561D2		500		80		-420
221122_at		HRASLS2		501		361		-140
211060_x_at		GPAA1		502		2256		1754		Yes
213366_x_at		ATP5C1		503		768		265
202833_s_at		SERPINA1		504		1210		706		Yes
218239_s_at		GTPBP4		505		915		410
202397_at		NUTF2		506		1068		562		Yes
219010_at		C1orf106		507		1383		876		Yes
202352_s_at		PSMD12		508		1041		533		Yes
203570_at		LOXL1		509		687		178
212687_at		LIMS1		510		1137		627		Yes
217733_s_at		TMSB10		511		328		-183
217734_s_at		WDR6		512		228		-284
221922_at		GPSM2		513		666		153
209053_s_at		WHSC1		514		774		260
202752_x_at		SLC7A8		515		220		-295
221511_x_at		CCPG1		516		66		-450
218482_at		ENY2		517		784		267
207507_s_at		ATP5G3		518		901		383
221193_s_at		ZCCHC10		519		473		-46
211126_s_at		CSRP2		520		1195		675		Yes
202355_s_at		GTF2F1		521		182		-339
91684_g_at		EXOSC4		522		732		210
211025_x_at		COX5B		523		655		132
204315_s_at		GTSE1		524		600		76
204547_at		RAB40B		525		979		454
219206_x_at		TMBIM4		526		347		-179
204913_s_at		SOX11		527		1361		834		Yes
213878_at		PYROXD1		528		291		-237
202983_at		HLTF		529		1031		502		Yes
208775_at		XPO1		530		1107		577		Yes
200634_at		PFN1		531		862		331
202946_s_at		BTBD3		532		1089		557		Yes
202772_at		HMGCL		533		81		-452
208152_s_at		DDX21		534		1071		537		Yes
218532_s_at		FAM134B		535		982		447
203298_s_at		JARID2		536		723		187
221526_x_at		PARD3		537		1649		1112		Yes
205436_s_at		H2AFX		538		849		311
201555_at		MCM3		539		899		360
221591_s_at		FAM64A		540		797		257
208747_s_at		C1S		541		1918		1377		Yes
202089_s_at		SLC39A6		542		1325		783		Yes
204217_s_at		RTN2		543		114		-429
214703_s_at		MAN2B2		544		751		207
218446_s_at		FAM18B1		545		494		-51
201196_s_at		AMD1		546		887		341
220625_s_at		ELF5		547		1774		1227		Yes
203281_s_at		UBA7		548		282		-266
219687_at		HHAT		549		170		-379
204862_s_at		NME3		550		433		-117
201360_at		CST3		551		1299		748		Yes
210735_s_at		CA12		552		1014		462		Yes
219492_at		CHIC2		553		1059		506		Yes
218140_x_at		SRPRB		554		749		195
203571_s_at		C10orf116		555		1234		679		Yes
204092_s_at		AURKA		556		2367		1811		Yes
201749_at		ECE1		557		298		-259
208407_s_at		CTNND1		558		233		-325
218320_s_at		NDUFB11		559		425		-134
200678_x_at		GRN		560		152		-408
200978_at		MDH1		561		793		232
206509_at		PIP		562		1117		555		Yes
210006_at		ABHD14A		563		272		-291
213881_x_at		SUMO2		564		747		183
212209_at		MED13L		565		809		244
204915_s_at		SOX11		566		1369		803		Yes
218328_at		COQ4		567		463		-104
211284_s_at		GRN		568		106		-462
201599_at		OAT		569		1448		879		Yes
202697_at		NUDT21		570		1219		649		Yes
201011_at		RPN1		571		764		193
200950_at		ARPC1A		572		565		-7
210092_at		MAGOH		573		1141		568		Yes
203548_s_at		LPL		574		1480		906		Yes
213524_s_at		G0S2		575		1517		942		Yes
212462_at		MYST4		576		674		98
203139_at		DAPK1		577		2051		1474		Yes
202825_at		SLC25A4		578		275		-303
200737_at		PGK1		579		719		140
201014_s_at		PAICS		580		1246		666		Yes
206052_s_at		SLBP		581		1192		611		Yes
213301_x_at		TRIM24		582		480		-102
201029_s_at		CD99		583		1504		921		Yes
208761_s_at		SUMO1		584		821		237
201478_s_at		DKC1		585		531		-54
218684_at		LRRC8D		586		1108		522		Yes
206158_s_at		CNBP		587		669		82
215227_x_at		ACP1		588		891		303
210543_s_at		PRKDC		589		1024		435		Yes
213558_at		PCLO		590		294		-296
201639_s_at		CPSF1		591		1080		489		Yes
213088_s_at		DNAJC9		592		1044		452		Yes
214251_s_at		NUMA1		593		528		-65
218210_at		FN3KRP		594		910		316
217946_s_at		SAE1		595		561		-34
201725_at		CDC123		596		1000		404
213453_x_at		GAPDH		597		386		-211
208956_x_at		DUT		598		1194		596		Yes
215165_x_at		UMPS		599		662		63
200913_at		PPM1G		600		365		-235
218204_s_at		FYCO1		601		748		147
221641_s_at		ACOT9		602		1034		432		Yes
213358_at		KIAA0802		603		286		-317
209358_at		TAF11		604		449		-155
200714_x_at		OS9		605		70		-535
202370_s_at		CBFB		606		1167		561		Yes
217975_at		WBP5		607		1444		837		Yes
219043_s_at		LOC285359 /// PDCL3		608		917		309
211248_s_at		CHRD		609		140		-469
AFFX-HUMGAPDH/M33197_M_at		GAPDH		610		435		-175
221436_s_at		CDCA3		611		989		378
221856_s_at		FAM63A		612		339		-273
200782_at		ANXA5		613		1235		622		Yes
212723_at		JMJD6		614		694		80
219197_s_at		SCUBE2		615		1319		704		Yes
210563_x_at		CFLAR		616		966		350
200980_s_at		PDHA1		617		854		237
201177_s_at		UBA2		618		943		325
212495_at		KDM4B		619		151		-468
213037_x_at		STAU1		620		682		62
205596_s_at		SMURF2		621		1176		555		Yes
213338_at		TMEM158		622		1803		1181		Yes
218654_s_at		MRPS33		623		648		25
202246_s_at		CDK4		624		641		17
212019_at		RSL1D1		625		533		-92
218757_s_at		UPF3B		626		1180		554		Yes
203087_s_at		KIF2A		627		642		15
201435_s_at		EIF4E		628		1525		897		Yes
213564_x_at		LDHB		629		1499		870		Yes
221765_at		UGCG		630		1900		1270		Yes
217014_s_at		AZGP1		631		1310		679		Yes
200047_s_at		YY1		632		988		356
204695_at		CDC25A		633		661		28
218436_at		SIL1		634		529		-105
202284_s_at		CDKN1A		635		417		-218
205221_at		HGD		636		983		347
201938_at		CDK2AP1		637		1599		962		Yes
217883_at		MMADHC		638		1262		624		Yes
218086_at		NPDC1		639		1029		390		Yes
209108_at		TSPAN6		640		1409		769		Yes
202276_at		SHFM1		641		672		31
203430_at		HEBP2		642		1288		646		Yes
201109_s_at		THBS1		643		1004		361		Yes
221874_at		KIAA1324		644		971		327
212247_at		NUP205		645		976		331
218150_at		ARL5A		646		1073		427		Yes
218813_s_at		SH3GLB2		647		1218		571		Yes
221253_s_at		MUTED /// TXNDC5		648		1038		390		Yes
201334_s_at		ARHGEF12		649		123		-526
208650_s_at		CD24		650		1809		1159		Yes
212501_at		CEBPB		651		1585		934		Yes
214274_s_at		ACAA1		652		874		222
203710_at		ITPR1		653		1621		968		Yes
201277_s_at		HNRNPAB		654		763		109
201310_s_at		C5orf13		655		1982		1327		Yes
202036_s_at		SFRP1		656		2067		1411		Yes
212020_s_at		MKI67		657		834		177
205030_at		FABP7		658		1849		1191		Yes
214934_at		ATP9B		659		271		-388
205967_at		HIST1H4C		660		1768		1108		Yes
218585_s_at		DTL		661		1181		520		Yes
218094_s_at		DBNDD2 /// SYS1 /// SYS1-DBNDD2		662		827		165
210093_s_at		MAGOH		663		906		243
201455_s_at		NPEPPS		664		370		-294
201064_s_at		PABPC4		665		1055		390		Yes
220425_x_at		ROPN1B		666		1749		1083		Yes
216212_s_at		DKC1		667		1333		666		Yes
202343_x_at		COX5B		668		757		89
209091_s_at		SH3GLB1		669		949		280
207320_x_at		STAU1		670		676		6
202985_s_at		BAG5		671		644		-27
213245_at		ADCY1		672		1225		553		Yes
212922_s_at		SMYD2		673		1513		840		Yes
209251_x_at		TUBA1C		674		819		145
200916_at		TAGLN2		675		1864		1189		Yes
208905_at		CYCS		676		1045		369		Yes
218738_s_at		RNF138		677		1242		565		Yes
202282_at		HSD17B10		678		1097		419		Yes
213734_at		WSB2		679		1003		324		Yes
204087_s_at		SLC5A6		680		2623		1943		Yes
218584_at		TCTN1		681		128		-553
211450_s_at		MSH6		682		1082		400		Yes
219580_s_at		TMC5		683		1456		773		Yes
202345_s_at		FABP5		684		1940		1256		Yes
218662_s_at		NCAPG		685		537		-148
36499_at		CELSR2		686		446		-240
201114_x_at		PSMA7		687		879		192
209624_s_at		MCCC2		688		743		55
215090_x_at		LOC440434		689		397		-292
216041_x_at		GRN		690		160		-530
202834_at		AGT		691		418		-273
209916_at		DHTKD1		692		1084		392		Yes
221759_at		G6PC3		693		188		-505
200896_x_at		HDGF		694		2612		1918		Yes
221538_s_at		PLXNA1		695		1198		503		Yes
201256_at		COX7A2L		696		319		-377
202088_at		SLC39A6		697		1355		658		Yes
204061_at		PRKX		698		1066		368		Yes
208760_at		UBE2I		699		579		-120
216267_s_at		TMEM115		700		147		-553
202452_at		ZER1		701		376		-325
202362_at		RAP1A		702		1102		400		Yes
201236_s_at		BTG2		703		337		-366
203132_at		RB1		704		2013		1309		Yes
201543_s_at		SAR1A		705		1197		492		Yes
209368_at		EPHX2		706		388		-318
208694_at		PRKDC		707		1471		764		Yes
206571_s_at		MAP4K4		708		1573		865		Yes
217848_s_at		PPA1		709		729		20
214431_at		GMPS		710		1534		824		Yes
202619_s_at		PLOD2		711		1384		673		Yes
217772_s_at		MTCH2		712		596		-116
218840_s_at		NADSYN1		713		646		-67
213009_s_at		TRIM37		714		1157		443		Yes
201584_s_at		DDX39		715		1468		753		Yes
218027_at		MRPL15		716		1057		341		Yes
212680_x_at		PPP1R14B		717		1249		532		Yes
201108_s_at		THBS1		718		455		-263
214435_x_at		RALA		719		1053		334		Yes
202177_at		GAS6		720		1315		595		Yes
215690_x_at		GPAA1		721		2474		1753		Yes
823_at		CX3CL1		722		1695		973		Yes
200606_at		DSP		723		2038		1315		Yes
200058_s_at		SNRNP200		724		810		86
204541_at		SEC14L2		725		759		34
202725_at		POLR2A		726		131		-595
201849_at		BNIP3		727		1594		867		Yes
219087_at		ASPN		728		1378		650		Yes
212761_at		TCF7L2		729		1813		1084		Yes
207243_s_at		CALM2		730		833		103
205463_s_at		PDGFA		731		620		-111
202912_at		ADM		732		1998		1266		Yes
220559_at		EN1		733		1688		955		Yes
212581_x_at		GAPDH		734		369		-365
209882_at		RIT1		735		837		102
209043_at		PAPSS1		736		1676		940		Yes
210087_s_at		MPZL1		737		1646		909		Yes
219115_s_at		IL20RA		738		549		-189
201305_x_at		ANP32B		739		1327		588		Yes
200039_s_at		PSMB2		740		1292		552		Yes
208908_s_at		CAST		741		290		-451
210334_x_at		BIRC5		742		3341		2599		Yes
217741_s_at		ZFAND5		743		951		208
203682_s_at		IVD		744		341		-403
201298_s_at		MOBKL1B		745		1172		427		Yes
218376_s_at		MICAL1		746		844		98
222103_at		ATF1		747		861		114
AFFX-HSAC07/X00351_5_at		ACTB		748		994		246
34408_at		RTN2		749		262		-487
210046_s_at		IDH2		750		1421		671		Yes
210980_s_at		ASAH1		751		900		149
203762_s_at		DYNC2LI1		752		232		-520
202986_at		ARNT2		753		1046		293		Yes
204126_s_at		CDC45		754		498		-256
218511_s_at		PNPO		755		193		-562
221923_s_at		NPM1		756		2784		2028		Yes
203384_s_at		GOLGA1		757		265		-492
202824_s_at		TCEB1		758		1190		432		Yes
203405_at		PSMG1		759		1286		527		Yes
204160_s_at		ENPP4		760		691		-69
202754_at		R3HDM1		761		1395		634		Yes
218474_s_at		KCTD5		762		1138		376		Yes
200712_s_at		MAPRE1		763		424		-339
210102_at		VWA5A		764		675		-89
201407_s_at		PPP1CB		765		776		11
210588_x_at		HNRNPH3		766		1264		498		Yes
201169_s_at		BHLHE40		767		847		80
216958_s_at		IVD		768		350		-418
205573_s_at		SNX7		769		1303		534		Yes
210978_s_at		TAGLN2		770		1975		1205		Yes
221520_s_at		CDCA8		771		1941		1170		Yes
219158_s_at		NAA15		772		1130		358		Yes
205473_at		ATP6V1B1		773		314		-459
221864_at		ORAI3		774		251		-523
204331_s_at		MRPS12		775		1017		242		Yes
209183_s_at		C10orf10		776		1833		1057		Yes
218217_at		SCPEP1		777		1788		1011		Yes
207713_s_at		RBCK1		778		321		-457
203696_s_at		RFC2		779		571		-208
204259_at		MMP7		780		2096		1316		Yes
207949_s_at		ICA1		781		186		-595
206055_s_at		SNRPA1		782		1515		733		Yes
205399_at		DCLK1		783		1591		808		Yes
206550_s_at		NUP155		784		1280		496		Yes
209262_s_at		NR2F6		785		518		-267
203126_at		IMPA2		786		1666		880		Yes
202244_at		PSMB4		787		1217		430		Yes
222190_s_at		C16orf58		788		143		-645
219675_s_at		UXS1		789		1047		258		Yes
203781_at		MRPL33		790		2385		1595		Yes
209109_s_at		TSPAN6		791		1679		888		Yes
221677_s_at		DONSON		792		1165		373		Yes
218769_s_at		ANKRA2		793		289		-504
209459_s_at		ABAT		794		2413		1619		Yes
204146_at		RAD51AP1		795		1028		233		Yes
209740_s_at		PNPLA4		796		333		-463
221492_s_at		ATG3		797		855		58
200728_at		ACTR2		798		1207		409		Yes
200822_x_at		TPI1		799		2645		1846		Yes
201618_x_at		GPAA1		800		2078		1278		Yes
200821_at		LAMP2		801		914		113
218205_s_at		MKNK2		802		930		128
200936_at		RPL8		803		713		-90
204352_at		TRAF5		804		700		-104
217725_x_at		SERBP1		805		1476		671		Yes
202001_s_at		NDUFA6		806		1490		684		Yes
213787_s_at		EBP		807		1140		333		Yes
203574_at		NFIL3		808		1719		911		Yes
205044_at		GABRP		809		2155		1346		Yes
212429_s_at		GTF3C2		810		853		43
219161_s_at		CKLF		811		1470		659		Yes
214527_s_at		PQBP1		812		1311		499		Yes
219939_s_at		CSDE1		813		1265		452		Yes
214308_s_at		HGD		814		639		-175
201393_s_at		IGF2R		815		1131		316		Yes
201092_at		RBBP7		816		1577		761		Yes
221872_at		RARRES1		817		2129		1312		Yes
203259_s_at		HDDC2		818		1346		528		Yes
202165_at		PPP1R2		819		908		89
202602_s_at		HTATSF1		820		1096		276		Yes
212766_s_at		ISG20L2		821		1148		327		Yes
AFFX-HUMGAPDH/M33197_3_at		GAPDH		822		456		-366
201596_x_at		KRT18		823		1228		405		Yes
41660_at		CELSR1		824		959		135
215299_x_at		SULT1A1		825		432		-393
219121_s_at		ESRP1		826		1170		344		Yes
200071_at		SMNDC1		827		972		145
217889_s_at		CYBRD1		828		1008		180		Yes
208870_x_at		ATP5C1		829		1247		418		Yes
219051_x_at		METRN		830		1277		447		Yes
218802_at		CCDC109B		831		1498		667		Yes
204033_at		TRIP13		832		1799		967		Yes
212452_x_at		MYST4		833		506		-327
218829_s_at		CHD7		834		1622		788		Yes
210139_s_at		PMP22		835		1132		297		Yes
211725_s_at		BID		836		1323		487		Yes
219061_s_at		LAGE3		837		1794		957		Yes
202236_s_at		SLC16A1		838		2436		1598		Yes
208845_at		VDAC3		839		1871		1032		Yes
208848_at		ADH5		840		1604		764		Yes
221646_s_at		ZDHHC11		841		1418		577		Yes
205046_at		CENPE		842		1469		627		Yes
201667_at		GJA1		843		1976		1133		Yes
213018_at		GATAD1		844		823		-21
209388_at		PAPOLA		845		1092		247		Yes
205711_x_at		ATP5C1		846		1306		460		Yes
214949_at				847		1667		820		Yes
204817_at		ESPL1		848		534		-314
221880_s_at		FAM174B		849		690		-159
210691_s_at		CACYBP		850		981		131
211814_s_at		CCNE2		851		924		73
217988_at		CCNB1IP1		852		1771		919		Yes
201100_s_at		USP9X		853		1680		827		Yes
200680_x_at		HMGB1		854		1588		734		Yes
201835_s_at		PRKAB1		855		330		-525
205198_s_at		ATP7A		856		270		-586
205286_at		TFAP2C		857		1759		902		Yes
209499_x_at		TNFSF12-TNFSF13 /// TNFSF13		858		345		-513
212718_at		PAPOLA		859		1455		596		Yes
218486_at		KLF11		860		1309		449		Yes
201963_at		ACSL1		861		2060		1199		Yes
209832_s_at		CDT1		862		196		-666
218057_x_at		COX4NB		863		1146		283		Yes
203588_s_at		TFDP2		864		1326		462		Yes
211966_at		COL4A2		865		1905		1040		Yes
211233_x_at		ESR1		866		357		-509
201678_s_at		C3orf37		867		462		-405
211672_s_at		ARPC4		868		1653		785		Yes
59437_at		C9orf116		869		267		-602
210220_at		FZD2		870		935		65
204400_at		EFS		871		2224		1353		Yes
213577_at		SQLE		872		2076		1204		Yes
201565_s_at		ID2		873		1722		849		Yes
58696_at		EXOSC4		874		1631		757		Yes
200682_s_at		UBE2L3		875		779		-96
218522_s_at		MAP1S		876		1009		133		Yes
210058_at		MAPK13		877		937		60
203919_at		TCEA2		878		760		-118
204004_at		PAWR		879		831		-48
206621_s_at		EIF4H		880		877		-3
216295_s_at		CLTA		881		1168		287		Yes
218080_x_at		FAF1		882		965		83
212660_at		PHF15		883		312		-571
211505_s_at		STAU1		884		1054		170		Yes
216565_x_at				885		969		84
201287_s_at		SDC1		886		2135		1249		Yes
209365_s_at		ECM1		887		1042		155		Yes
219363_s_at		MTERFD1		888		1566		678		Yes
211963_s_at		ARPC5		889		1782		893		Yes
204981_at		SLC22A18		890		554		-336
201629_s_at		ACP1		891		1521		630		Yes
214326_x_at		JUND		892		1475		583		Yes
202732_at		PKIG		893		237		-656
219317_at		POLI		894		1665		771		Yes
203276_at		LMNB1		895		795		-100
208781_x_at		SNX3		896		3161		2265		Yes
212256_at		GALNT10		897		1287		390		Yes
219848_s_at		ZNF432		898		1224		326		Yes
203227_s_at		TSPAN31		899		773		-126
200798_x_at		MCL1		900		1556		656		Yes
211527_x_at		VEGFA		901		2098		1197		Yes
212980_at		USP34		902		1511		609		Yes
220230_s_at		CYB5R2		903		1896		993		Yes
213550_s_at		IK /// TMCO6		904		216		-688
212592_at		IGJ		905		1807		902		Yes
208374_s_at		CAPZA1		906		1547		641		Yes
204326_x_at		MT1X		907		2006		1099		Yes
208895_s_at		DDX18		908		1373		465		Yes
200607_s_at		RAD21		909		1825		916		Yes
207127_s_at		HNRNPH3		910		1524		614		Yes
204228_at		PPIH		911		1432		521		Yes
201037_at		PFKP		912		2232		1320		Yes
204094_s_at		TSC22D2		913		1578		665		Yes
200017_at		RPS27A		914		1221		307		Yes
221570_s_at		METTL5		915		1386		471		Yes
201307_at		2016-09-11		916		1546		630		Yes
208864_s_at		TXN		917		1331		414		Yes
212899_at		CDK19		918		1295		377		Yes
209884_s_at		SLC4A7		919		919		0
202207_at		ARL4C		920		2072		1152		Yes
212333_at		FAM98A		921		1153		232		Yes
219000_s_at		DSCC1		922		973		51
201030_x_at		LDHB		923		2099		1176		Yes
201417_at		SOX4		924		2084		1160		Yes
211495_x_at		TNFSF12-TNFSF13 /// TNFSF13		925		183		-742
212444_at				926		752		-174
201770_at		SNRPA		927		896		-31
218932_at		ZNHIT6		928		1746		818		Yes
205849_s_at		UQCRB		929		1544		615		Yes
204072_s_at		FRY		930		1408		478		Yes
204199_at		RALGPS1		931		317		-614
212911_at		DNAJC16		932		516		-416
205420_at		PEX7		933		950		17
218229_s_at		POGK		934		1651		717		Yes
204365_s_at		REEP1		935		931		-4
200715_x_at		RPL13A		936		158		-778
202635_s_at		POLR2K		937		1243		306		Yes
205206_at		KAL1		938		1171		233		Yes
209052_s_at		WHSC1		939		1027		88		Yes
218695_at		EXOSC4		940		1615		675		Yes
203207_s_at		MTFR1		941		1720		779		Yes
201201_at		CSTB		942		1461		519		Yes
217820_s_at		ENAH		943		2166		1223		Yes
208874_x_at		PPP2R4		944		255		-689
201518_at		CBX1		945		1743		798		Yes
201515_s_at		TSN		946		1100		154		Yes
204070_at		RARRES3		947		1776		829		Yes
212514_x_at		DDX3X		948		1214		266		Yes
217802_s_at		NUCKS1		949		1686		737		Yes
219485_s_at		PSMD10		950		1109		159		Yes
214011_s_at		NOP16		951		986		35
202487_s_at		H2AFV		952		1485		533		Yes
201877_s_at		PPP2R5C		953		1403		450		Yes
201409_s_at		PPP1CB		954		1133		179		Yes
211758_x_at		TXNDC9		955		1272		317		Yes
210933_s_at		FSCN1		956		1518		562		Yes
205011_at		VWA5A		957		573		-384
201121_s_at		PGRMC1		958		1861		903		Yes
201490_s_at		PPIF		959		1669		710		Yes
212373_at		FEM1B		960		482		-478
210108_at		CACNA1D		961		1764		803		Yes
217948_at		FAM127B		962		1374		412		Yes
51158_at		FAM174B		963		524		-439
218921_at		SIGIRR		964		1664		700		Yes
203149_at		PVRL2		965		354		-611
218164_at		SPATA20		966		926		-40
208393_s_at		RAD50		967		116		-851
209692_at		EYA2		968		1099		131		Yes
212095_s_at		MTUS1		969		790		-179
201036_s_at		HADH		970		1542		572		Yes
218620_s_at		HEMK1		971		277		-694
213902_at		ASAH1		972		496		-476
1438_at		EPHB3		973		2489		1516		Yes
209167_at		GPM6B		974		2159		1185		Yes
221452_s_at		TMEM14B		975		1494		519		Yes
213906_at		MYBL1		976		1837		861		Yes
200687_s_at		SF3B3		977		2868		1891		Yes
215983_s_at		UBXN8		978		395		-583
211747_s_at		LSM5		979		1522		543		Yes
221825_at		ANGEL2		980		772		-208
211946_s_at		BAT2L2		981		2065		1084		Yes
212276_at		LPIN1		982		1899		917		Yes
201726_at		ELAVL1		983		1116		133		Yes
210480_s_at		MYO6		984		624		-360
202814_s_at		HEXIM1		985		1390		405		Yes
210283_x_at		PAIP1		986		1281		295		Yes
211755_s_at		ATP5F1		987		1580		593		Yes
218337_at		FAM160B2		988		402		-586
201705_at		PSMD7		989		1474		485		Yes					Rank Difference Analysis
200045_at		ABCF1		990		2408		1418		Yes						Difference	Probe set	Gene symbol	(Pooled) variance
222035_s_at		PAPOLA		991		1787		796		Yes					1	2599	210334_x_at	BIRC5	0.726	Mean of variance
211675_s_at		MDFIC		992		1638		646		Yes					2	2265	208781_x_at	SNX3	0.8914	1.1431
220956_s_at		EGLN2		993		508		-485							3	2028	221923_s_at	NPM1	1.254	Median of variance
212010_s_at		CDV3		994		1256		262		Yes					4	1943	204087_s_at	SLC5A6	1.0935	0.994
211937_at		EIF4B		995		98		-897							5	1918	200896_x_at	HDGF	1.1882
201482_at		QSOX1		996		530		-466							6	1891	200687_s_at	SF3B3	1.0588
200057_s_at		NONO		997		1450		453		Yes					7	1846	200822_x_at	TPI1	1.2399
211423_s_at		SC5DL		998		581		-417							8	1811	204092_s_at	AURKA	0.9276
213049_at		RALGAPA1		999		1185		186		Yes					9	1754	211060_x_at	GPAA1	0.9747
203215_s_at		MYO6		1000		893		-107							10	1753	215690_x_at	GPAA1	0.9842
208781_x_at	SNX3
221923_s_at	NPM1
204087_s_at	SLC5A6
200896_x_at	HDGF
200687_s_at	SF3B3
200822_x_at	TPI1
204092_s_at	AURKA
211060_x_at	GPAA1
215690_x_at	GPAA1

## Sheet: Rank_Diff2_Annot
Probe set	Gene symbol	Annotation
210334_x_at	BIRC5	This gene is a member of the inhibitor of apoptosis (IAP) gene family, which encode negative regulatory proteins that prevent apoptotic cell death. IAP family members usually contain multiple baculovirus IAP repeat (BIR) domains, but this gene encodes proteins with only a single BIR domain. The encoded proteins also lack a C-terminus RING finger domain. Gene expression is high during fetal develo…
208781_x_at	SNX3	This gene encodes a member of the sorting nexin family. Members of this family contain a phox (PX) domain, which is a phosphoinositide binding domain, and are involved in intracellular trafficking. This protein does not contain a coiled coil region, like most family members. This protein interacts with phosphatidylinositol-3-phosphate, and is involved in protein trafficking. A pseudogene of this …
221923_s_at	NPM1	This gene encodes a phosphoprotein which moves between the nucleus and the cytoplasm. The gene product is thought to be involved in several processes including regulation of the ARF/p53 pathway. A number of genes are fusion partners have been characterized, in particular the anaplastic lymphoma kinase gene on chromosome 2. Mutations in this gene are associated with acute myeloid leukemia. More th…
204087_s_at	SLC5A6	SLC5A6 (Solute Carrier Family 5 (Sodium/Multivitamin And Iodide Cotransporter), Member 6) is a Protein Coding gene. Diseases associated with SLC5A6 include thiamine metabolism dysfunction syndrome 2 and urinary tract obstruction. Among its related pathways are Metabolism and Transport of glucose and other sugars, bile salts and organic acids, metal ions and amine compounds. GO annotations related…
200896_x_at	HDGF	This gene encodes a member of the hepatoma-derived growth factor family. The encoded protein has mitogenic and DNA-binding activity and may play a role in cellular proliferation and differentiation. This gene was thought initially to be located on chromosome X, however, that location has been determined to correspond to a related pseudogene. Alternatively spliced transcript variants encoding dist…
200687_s_at	SF3B3	This gene encodes subunit 3 of the splicing factor 3b protein complex. Splicing factor 3b, together with splicing factor 3a and a 12S RNA unit, forms the U2 small nuclear ribonucleoproteins complex (U2 snRNP). The splicing factor 3b/3a complex binds pre-mRNA upstream of the intron's branch site in a sequence independent manner and may anchor the U2 snRNP to the pre-mRNA. Splicing factor 3b is als…
200822_x_at	TPI1	This gene encodes an enzyme, consisting of two identical proteins, which catalyzes the isomerization of glyceraldehydes 3-phosphate (G3P) and dihydroxy-acetone phosphate (DHAP) in glycolysis and gluconeogenesis. Mutations in this gene are associated with triosephosphate isomerase deficiency. Pseudogenes have been identified on chromosomes 1, 4, 6 and 7. Alternative splicing results in multiple tr…
204092_s_at	AURKA	The protein encoded by this gene is a cell cycle-regulated kinase that appears to be involved in microtubule formation and/or stabilization at the spindle pole during chromosome segregation. The encoded protein is found at the centrosome in interphase cells and at the spindle poles in mitosis. This gene may play a role in tumor development and progression. A processed pseudogene of this gene has …
211060_x_at	GPAA1	Posttranslational glycosylphosphatidylinositol (GPI) anchor attachment serves as a general mechanism for linking proteins to the cell surface membrane. The protein encoded by this gene presumably functions in GPI anchoring at the GPI transfer step. The mRNA transcript is ubiquitously expressed in both fetal and adult tissues. The anchor attachment protein 1 contains an N-terminal signal sequence,…
215690_x_at	GPAA1	Ditto
