# Supplementary material for: Super-delta: a new differential gene expression analysis procedure with robust data normalization
Source: BMC Bioinformatics. 2017 Dec 21;18:582. doi: 10.1186/s12859-017-1992-2 (PMC5740711; doi:10.1186/s12859-017-1992-2)
Supplement: Supplementary file 7 — Simulation study. This file contains the simulation result tables similar to Table 2 of the main text, for all the sample size combinations used. (XLSX 3229 kb) [file 12859_2017_1992_MOESM7_ESM.xlsx]

## Sheet: n1=50, n2=50
	Classical						Super-delta
	oracle	global	medIQR	quantile	Cyclic-loess		mean	median	robust
SIM1
BH(Power)	88.82(1.02)	88.17(1.08)	87.84(0.99)	87.71(1)	87.61(1.01)		88.48(1.04)	88.89(1.13)	88.85(1)
BH(Type I error)	0.46(0.07)	0.49(0.08)	0.5(0.07)	0.51(0.08)	0.52(0.07)		0.44(0.08)	0.41(0.08)	0.4(0.07)
SIM2
BH(Power)	92.11(0.81)	90.94(0.89)	90.37(0.95)	90.17(0.93)	89.94(0.95)		91.26(1.01)	91.79(0.94)	92.09(0.77)
BH(Type I error)	0.93(0.14)	1.08(0.17)	1.25(0.22)	1.26(0.19)	1.36(0.23)		1.03(0.22)	0.85(0.15)	0.83(0.15)
SIM3
BH(Power)	89.18(1.49)	76.67(1.51)	77.28(1.84)	76.2(1.63)	76.51(1.59)		77.16(1.89)	86.05(1.7)	88.55(1.62)
BH(Type I error)	0.61(0.11)	1.53(0.19)	1.42(0.2)	1.55(0.2)	1.52(0.2)		1.46(0.26)	0.61(0.14)	0.54(0.12)
SIM1
SIM2
SIM3
In each plot, red dashed line is y=x, and black solid line is the fitted regression line between oracle t-statistics and t-statistics obtained from each normalization. The difference of intercepts represents bias of each method.

## Sheet: n1=75, n2=75
	Classical						Super-delta
	oracle	global	medIQR	quantile	Cyclic-loess		mean	median	robust
SIM1
BH(Power)	97.41(0.42)	97.07(0.44)	96.97(0.44)	96.89(0.45)	96.82(0.46)		97.23(0.48)	97.39(0.4)	97.44(0.46)
BH(Type I error)	0.51(0.08)	0.55(0.08)	0.58(0.09)	0.59(0.08)	0.61(0.09)		0.51(0.09)	0.47(0.08)	0.46(0.07)
SIM2
BH(Power)	98.48(0.34)	97.96(0.5)	97.59(0.5)	97.45(0.56)	97.23(0.57)		98.07(0.57)	98.39(0.38)	98.51(0.34)
BH(Type I error)	1.01(0.16)	1.23(0.17)	1.55(0.25)	1.57(0.23)	1.78(0.26)		1.25(0.26)	0.97(0.14)	0.95(0.18)
SIM3
BH(Power)	97.57(0.58)	91.33(1)	91.51(1.2)	90.99(1.04)	91.14(1.02)		91.78(1.23)	96.59(0.77)	97.44(0.68)
BH(Type I error)	0.67(0.14)	2.51(0.21)	2.36(0.24)	2.56(0.22)	2.51(0.26)		2.4(0.42)	0.73(0.15)	0.62(0.12)
SIM1
SIM2
SIM3
In each plot, red dashed line is y=x, and black solid line is the fitted regression line between oracle t-statistics and t-statistics obtained from each normalization. The difference of intercepts represents bias of each method.

## Sheet: n1=100, n2=100
	Classical						Super-delta
	oracle	global	medIQR	quantile	Cyclic-loess		mean	median	robust
SIM1
BH(Power)	99.53(0.23)	99.45(0.25)	99.37(0.27)	99.32(0.27)	99.28(0.26)		99.47(0.25)	99.55(0.22)	99.56(0.21)
BH(Type I error)	0.52(0.08)	0.58(0.08)	0.63(0.1)	0.65(0.1)	0.68(0.1)		0.58(0.14)	0.49(0.07)	0.48(0.07)
SIM2
BH(Power)	99.67(0.17)	99.51(0.22)	99.33(0.24)	99.28(0.25)	99.19(0.29)		99.48(0.24)	99.65(0.18)	99.67(0.17)
BH(Type I error)	1.03(0.14)	1.4(0.17)	1.91(0.38)	1.86(0.26)	2.14(0.3)		1.48(0.34)	1.02(0.14)	1.01(0.14)
SIM3
BH(Power)	99.56(0.26)	97.14(0.65)	97.05(0.72)	96.8(0.74)	96.85(0.8)		97.14(0.82)	99.3(0.36)	99.54(0.27)
BH(Type I error)	0.66(0.14)	3.57(0.3)	3.38(0.35)	3.72(0.36)	3.6(0.34)		3.6(0.75)	0.72(0.16)	0.62(0.14)
SIM1
SIM2
SIM3
In each plot, red dashed line is y=x, and black solid line is the fitted regression line between oracle t-statistics and t-statistics obtained from each normalization. The difference of intercepts represents bias of each method.

## Sheet: n1=50, n2=100
	Classical						Super-delta
	oracle	global	medIQR	quantile	Cyclic-loess		mean	median	robust
SIM1
BH(Power)	95.69(0.64)	95.25(0.65)	95.07(0.61)	94.88(0.64)	94.67(0.66)		95.48(0.69)	95.69(0.65)	95.68(0.68)
BH(Type I error)	0.5(0.07)	0.53(0.08)	0.57(0.08)	0.57(0.09)	0.63(0.09)		0.48(0.07)	0.44(0.07)	0.43(0.07)
SIM2
BH(Power)	97.15(0.63)	96.43(0.58)	95.95(0.61)	95.69(0.54)	95.06(0.67)		96.57(0.62)	97.05(0.62)	97.26(0.59)
BH(Type I error)	1(0.17)	1.21(0.19)	1.48(0.27)	1.5(0.2)	1.97(0.29)		1.18(0.27)	0.96(0.19)	0.92(0.18)
SIM3
BH(Power)	95.88(0.74)	87.67(1.14)	87.67(1.17)	87.06(1.14)	87.11(1.18)		88.03(1.23)	94.32(0.86)	95.63(0.89)
BH(Type I error)	0.61(0.12)	2.17(0.26)	2.04(0.29)	2.18(0.25)	2.24(0.25)		2.03(0.38)	0.61(0.11)	0.53(0.11)
SIM1
SIM2
SIM3
In each plot, red dashed line is y=x, and black solid line is the fitted regression line between oracle t-statistics and t-statistics obtained from each normalization. The difference of intercepts represents bias of each method.

## Sheet: Additional_Simu_SVM
Repeat the following for 50 times:												“Branch 1” (using the top significant genes lead to almost perfect prediction):
1.Data: SIM1, N=50 in each group. Generate one training set and one independent testing set;												Top # of genes	Mean accuracy(SD) of quantile	Mean accuracy(SD) of super-delta+MFTM
												10	98.34(1.60)	99.96(0.20)
2.Methods to compare: Super-delta+MFTM and quantile;												20	97.50(1.96)	100(0)
												50	97.44(2.03)	100(0)
3.Statistical learning algorithm: SVM;												100	96.72(2.19)	100(0)
4.Approach:
a.Select top 10, 20, 50, and 100 features from the data by both quantile and Super-delta+MFTM. To be fair, for Super-delta, we only select 10, 25, and 50 DEGs plus their pairing genes.												“Branch 2” (using randomly selected significant genes from top 1000):
b.For quantile: Apply SVM based on quantile normalized expressions of the training set to build the classifier. Then apply this classifier to *unnormalized* testing set; record the prediction accuracy.												# of genes	Mean accuracy(SD) of quantile	Mean accuracy(SD) of super-delta+MFTM
c.For super-delta: Apply SVM based on the deltas of the training set to build the classifier. Then apply this classifier to the *deltas* of the testing set; record the prediction accuracy.												10	77.20(7.69)	74.92(7.20)
												20	85.10(7.19)	85.48(5.59)
												50	88.04(5.89)	95.08(2.88)
												100	89.72(3.70)	99.44(0.61)
												Numbers in the above tables are mean(standard deviation) of prediction accuracy in percentage format. Quantile has slightly higher prediction accuracy when only 10 genes (compared with 5 deltas) are used. But it is surpassed by super-delta when 20 genes are used. With 50 and 100 genes, advantage of super-delta becomes more prominent. Also, prediction accuracy of super-delta is much more stable (s…
